# Supplementary material for: Comparison of the Relative Potential for Epigenetic and Genetic Variation To Contribute to Trait Stability
Source: G3 (Bethesda). 2018 Mar 21;8(5):1733–46. doi: 10.1534/g3.118.200127 (PMC5940164; doi:10.1534/g3.118.200127)
Supplement: Supplementary file 8 [file 1733FileS1.xls]

## Sheet: Means
Experiment	ID	3mtp	3msp	4mtb	4msb	5msp	SC	7mth	7msh	8mto	8mso	LC	I3M	NMOI3M	4MOI3M	indolic	FT
1	35RV008	0.946706	31.5999	87.8631	151.037	12.9892	284.436	2.48265	17.2901	7.0796	43.9589	70.8112	110.113	47.8189	1.49003	159.422	34.1667
1	35RV011	0.381739	24.8619	47.3844	170.237	14.3713	257.236	1.54408	16.5088	3.19325	34.9993	56.2454	191.908	57.8783	1.77485	251.561	37.1667
1	35RV014	0.490243	23.519	75.4419	154.523	13.2581	267.232	2.41153	19.2601	4.86069	47.2961	73.8285	142.631	67.9663	1.03916	211.636	35.3333
1	35RV018	0.645788	18.4593	96.9205	132.403	9.79457	258.223	3.04697	14.1896	8.84688	36.7278	62.8113	104.991	49.0819	0.80436	154.877	36.5
1	35RV020	0.487534	15.8431	57.3155	115.412	9.07025	198.129	2.31374	13.7936	6.40816	30.1915	52.707	108.204	44.4511	0.958624	153.614	38.3333
1	35RV024	0.418408	28.1552	54.0479	174.617	12.0334	269.272	1.73078	13.2565	5.06184	32.8549	52.904	127.872	48.6785	0.81275	177.363	37.8333
1	35RV036	0.57564	35.8374	80.9648	220.081	15.235	352.694	2.03355	19.8581	5.96588	53.283	81.1406	168.692	46.5721	1.38412	216.648	36.5
1	35RV046	0.663604	25.4336	72.3563	163.362	12.1247	273.94	2.56522	13.3866	6.02948	33.4144	55.3956	152.019	55.5995	1.2936	208.912	32.5
1	35RV052	0.999672	26.7941	108.647	164.919	12.1595	313.52	3.25879	18.2301	9.14376	48.6887	79.3214	128.53	47.1748	1.17806	176.883	39
1	35RV053	0.587763	22.0397	79.8706	130.714	11.9573	245.17	2.56699	15.632	6.75578	40.1722	65.127	119.251	40.9628	1.11247	161.327	37
1	35RV054	0.492526	22.7827	78.9971	131.465	11.8266	245.564	1.86292	12.4999	6.8455	33.5302	54.7385	108.458	52.1499	1.24601	161.854	38.1667
1	35RV055	0.966801	36.3962	128.366	237.265	16.1806	419.175	1.87724	15.9872	6.4169	48.3408	72.6222	121.785	65.7567	1.50216	189.044	34.5
1	35RV060	0.670949	20.5582	84.267	133.235	9.83649	248.568	2.85544	13.5895	7.51557	32.4076	56.3682	90.0199	48.8985	0.867279	139.786	45.3333
1	35RV062	0.386177	26.9708	66.9738	186.471	13.1271	293.929	2.41579	16.6839	6.59228	43.7953	69.4873	169.449	52.7952	3.09818	225.342	37
1	35RV064	0.70287	29.5667	110.867	209.026	14.5781	364.741	2.70174	16.3954	6.61433	41.9491	67.6606	97.6317	43.9994	1.52995	143.161	34.1667
1	35RV069	0.924052	22.3865	123.826	161.515	10.606	319.258	2.88295	14.7267	8.42372	38.501	64.5343	98.3915	42.5085	1.07475	141.975	39.1667
1	35RV070	1.16473	24.7343	115.854	157.958	13.7993	313.51	2.5973	13.7286	7.94006	36.7051	60.971	133.081	45.8439	1.12909	180.054	33.3333
1	35RV071	0.632359	15.8009	68.7114	95.4797	10.0404	190.665	2.33229	9.18833	7.31944	21.7732	40.6133	70.5971	52.6293	1.38046	124.607	31
1	35RV073	0.709959	25.1172	90.9201	131.976	10.9334	259.656	2.23962	12.4704	6.55306	33.5345	54.7975	79.2056	47.3855	0.835247	127.426	36.3333
1	35RV092	1.03079	25.0814	129.84	188.138	14.6161	358.706	3.1763	15.9512	10.2275	43.533	72.888	94.1978	39.0223	1.44303	134.663	32.5
1	35RV093	0.879971	16.8085	80.1517	126.497	10.6747	235.012	2.64911	13.2478	6.80543	31.4003	54.1027	79.8528	66.7621	1.60916	148.224	35.8333
1	35RV094	0.377007	11.1594	42.6919	79.3518	8.16173	141.742	1.96354	11.0772	4.8401	20.3608	38.2416	103.994	43.301	0.854413	148.149	38.1667
1	35RV095	0.51821	16.3584	74.7159	120.999	10.6993	223.291	1.87542	12.747	4.8013	29.5448	48.9685	95.4826	49.836	1.07426	146.393	34
1	35RV099	0.47609	17.6206	49.691	115.908	9.21128	192.907	2.41185	12.745	6.6453	30.0678	51.87	102.239	45.9504	1.01027	149.199	38.8333
1	35RV101	0.622964	15.6598	73.9717	97.1556	8.06108	195.471	2.26316	8.83842	6.88607	19.5841	37.5718	106.638	50.0922	0.782905	157.513	33.1667
1	35RV108	0.538804	20.3796	72.3108	139.779	10.4165	243.425	2.43499	15.4495	6.47557	36.9162	61.2763	94.1725	42.5544	1.09919	137.826	37.5
1	35RV112	0.527593	16.5613	68.2452	103.007	8.85108	197.192	2.57866	9.63404	8.51861	21.6392	42.3705	108.727	49.4169	1.21228	159.356	37.6667
1	35RV114	0.593372	11.1956	59.5878	94.6108	8.2366	174.224	2.23666	11.5561	4.83531	19.9084	38.5365	107.293	47.1728	1.12497	155.591	39.5
1	35RV118	1.20957	25.3439	117.824	178.138	12.6355	335.151	2.2839	14.1634	6.13668	35.7714	58.3554	119.631	49.2171	1.43411	170.282	36.3333
1	35RV137	2.33795	15.0303	156.16	115.872	10.7688	300.168	2.92362	10.5565	10.2186	30.6723	54.371	76.3177	40.8228	1.25836	118.399	36.5
1	35RV144	0.57394	16.4708	65.3661	115.438	8.92236	206.772	2.26688	11.7526	5.22207	25.1275	44.3691	95.0731	55.9193	0.792481	151.785	35.6667
1	35RV147	0.504299	15.3941	75.8823	114.526	10.8748	217.182	2.79574	12.3018	8.46943	24.9662	48.5331	102.164	52.3209	1.34833	155.833	35.5
1	35RV148	0.634086	12.5308	68.068	84.1028	8.27778	173.614	2.64395	9.97748	8.93444	20.2374	41.7933	76.7839	62.0578	0.728366	139.57	34.3333
1	35RV150	0.761771	21.8852	93.0226	129.379	12.4329	257.482	3.01684	13.9652	9.96706	39.5779	66.527	110.48	51.1223	0.896134	162.499	33.3333
1	35RV159	0.582071	15.641	71.4907	117.515	9.23654	214.465	2.64721	13.024	6.86984	27.2542	49.7952	98.4554	46.3084	1.06242	145.826	40
1	35RV164	0.68066	17.1396	67.5919	113.237	9.31381	207.963	2.52629	12.7186	7.77627	35.6715	58.6927	94.5345	45.2251	0.748972	140.508	35.8333
1	35RV166	0.410204	17.1553	61.259	107.27	9.02332	195.117	2.81716	12.5898	7.67632	31.3973	54.4806	96.4543	47.4849	1.12875	145.068	34.1667
1	35RV169	0.599802	22.4527	96.2343	159.041	11.8469	290.175	2.30736	14.3226	6.42764	41.392	64.4497	156.691	46.2826	2.0914	205.065	38.3333
1	35RV170	0.389676	12.477	51.6045	84.7051	8.0944	157.271	2.44307	10.3364	6.41391	21.9053	41.0986	94.5054	48.1465	0.758666	143.411	35.5
1	35RV172	0.402748	14.0003	67.9954	93.6669	9.56636	185.632	3.74893	12.3116	12.6097	30.4405	59.1108	105.272	52.5486	0.779883	158.601	30.1667
1	35RV183	0.454063	15.7413	46.565	93.3847	8.42223	164.567	2.60569	12.1555	7.78475	27.8153	50.3613	98.7644	41.1584	0.984114	140.907	36
1	35RV193	0.636952	19.0632	96.9394	128.713	10.081	255.433	3.30889	11.3837	11.2837	31.5709	57.5472	100.072	51.8904	1.08529	153.048	31.5
1	35RV195	0.362117	15.0189	52.9383	101.403	8.84313	178.566	2.77839	10.3744	8.32966	23.3125	44.795	122.941	47.3395	1.29866	171.58	33.6667
1	35RV202	0.84648	20.9232	108.7	137.262	11.6754	279.407	3.2684	17.532	9.98293	46.5617	77.3451	109.603	52.0691	1.8649	163.537	32
1	35RV208	0.421765	17.0749	57.7502	125.181	10.5516	210.98	2.04125	11.2983	5.83396	28.8617	48.0353	133.042	54.1896	2.38761	189.62	35.1667
1	35RV215	0.701134	16.7045	110.663	158.168	19.3029	305.54	3.85403	19.0025	9.93752	45.0169	77.811	164.017	54.0621	1.2015	219.281	35
1	35RV216	0.851717	18.9733	96.6566	130.974	9.88411	257.34	2.98168	8.54688	10.4221	20.8899	42.8406	75.3227	57.616	0.943502	133.882	31.6667
1	35RV218	0.573845	13.1979	63.8835	62.1516	7.26342	147.07	3.47109	8.73778	9.70944	19.4072	41.3255	106.725	55.4868	0.911434	163.123	32.5
1	35RV222	0.707213	11.8434	67.2854	72.7812	6.76754	159.385	4.13901	9.56865	11.6516	19.5597	44.919	80.6485	48.8414	0.798807	130.289	32.5
1	35RV225	0.673317	25.3407	87.0468	176.444	13.9872	303.492	3.69149	16.5211	8.08795	40.2353	68.5358	176.538	62.1429	1.46599	240.147	35.1667
1	35RV229	0.645692	17.3154	66.7571	104.282	10.51	199.51	2.68845	11.5086	7.59345	27.1286	48.9191	97.2527	48.9924	1.11915	147.364	30.3333
1	35RV232	1.17708	27.3693	132.975	159.254	14.1396	334.915	4.82763	15.2721	17.6994	44.9406	82.7397	106.817	46.6703	2.74029	156.228	31.1667
1	35RV238	0.641861	24.4914	96.9763	122.93	9.12381	254.163	4.66523	11.7863	15.2968	32.7805	64.5289	109.014	61.8539	1.20892	172.076	36.1667
1	35RV244	0.462396	14.082	82.6099	87.4299	7.8578	192.442	4.62366	9.73008	14.965	25.1008	54.4195	102.324	57.9066	0.833845	161.065	33.5
1	35RV252	0.554397	17.7965	94.8285	103.33	9.11211	225.621	4.41515	11.5549	16.3032	31.3368	63.61	106.822	57.9965	0.969618	165.788	33.8333
1	35RV257	0.754321	26.0708	130.159	169.524	13.4088	339.917	5.46534	18.7151	16.5638	51.1731	91.9174	150.106	58.7767	1.17832	210.061	32.5
1	35RV258	1.37611	20.0881	101.461	138.831	10.0076	271.764	3.151	12.4033	9.1254	30.3236	55.0033	91.0347	48.1749	7.77419	146.984	35.3333
1	35RV260	0.590509	20.1178	91.0439	135.51	10.3771	257.639	3.57586	12.1031	11.6292	29.5121	56.8202	104.841	46.1892	1.13446	152.164	39.8333
1	35RV262	0.59039	18.1982	95.4227	98.1292	8.18316	220.524	4.09223	9.95432	13.731	26.0263	53.8038	104.544	53.6306	0.761442	158.936	35.8333
1	35RV275	0.538095	16.7779	84.4937	88.2376	8.3031	198.35	3.91629	10.2938	13.0139	24.6158	51.8398	105.738	59.0799	0.770796	165.589	34.3333
1	35RV276	0.6792	23.5821	115.041	140.24	12.2444	291.786	4.95041	15.2496	15.0844	40.2173	75.5017	134.49	54.1623	0.972842	189.625	35
1	35RV277	0.650671	25.7748	119.166	160.96	13.2203	319.772	4.29314	16.613	12.2796	47.4155	80.6013	159.429	52.3375	1.75301	213.519	35.1667
1	35RV297	0.448587	14.0279	54.3546	95.584	9.09459	173.51	2.08337	12.2135	5.12491	25.1532	44.575	108.412	52.2075	1.53847	162.158	36.8333
1	35RV305	1.26728	23.9548	92.0302	171.879	11.3591	300.49	2.39375	14.4176	7.95743	42.5846	67.3534	84.554	41.4634	1.08402	127.101	36.6667
1	35RV315	0.711481	19.4839	83.7485	114.576	8.86313	227.383	4.18319	13.6411	12.3764	34.2755	64.4761	100.394	45.4371	0.838144	146.669	37.3333
1	35RV323	1.09183	26.9443	110.447	150.273	11.8833	300.64	4.58159	17.6909	14.8593	48.9728	86.1046	73.1717	64.3038	0.697461	138.173	36.3333
1	35RV326	0.933264	31.5127	116.516	199.239	13.9674	362.168	3.63816	18.0138	12.3459	60.5806	94.5784	107.424	49.178	1.94729	158.549	38.1667
1	35RV333	0.953216	16.6656	144.77	127.933	10.8258	301.147	3.66748	11.7238	9.6889	29.0118	54.092	121.216	49.2007	0.952122	171.369	39.8333
1	35RV340	0.743342	17.5141	78.2023	135.664	10.2448	242.369	2.37935	15.079	6.40799	35.41	59.2764	93.4857	50.6782	1.11619	145.28	39.1667
1	35RV344	0.670289	26.2139	79.4377	165.009	13.5549	284.886	1.88797	14.9998	4.77391	37.2789	58.9406	130.613	51.2714	1.07706	182.962	35.3333
1	35RV350	0.923959	26.3911	100.552	168.478	12.2846	308.629	2.95106	14.4698	8.71081	35.817	61.9487	114.171	58.5652	1.38251	174.119	36.5
1	35RV356	0.878999	21.9476	91.5917	135.917	11.8234	262.159	2.79829	13.0957	8.22367	34.1515	58.2691	106.177	46.6232	0.895113	153.696	34.5
1	35RV361	0.653516	18.4604	72.2329	126.833	10.9474	229.127	3.42991	14.0734	8.06244	31.7273	57.2931	93.4429	47.7185	0.662958	141.824	37.1667
1	35RV362	0.874735	30.4186	119.913	210.585	15.3384	377.13	3.06863	18.8169	8.63307	56.3806	86.8992	155.13	51.6164	1.38928	208.135	35.1667
1	35RV363	0.78073	31.9677	89.5902	248.38	18.1929	388.912	2.65473	21.8868	6.80654	59.5408	90.8889	177.576	59.2724	1.601	238.45	35.8333
1	35RV366	0.656076	17.6776	83.5566	101.165	10.5171	213.572	1.97731	12.7653	5.59064	34.8711	55.2043	107.573	55.9671	0.606481	164.147	35.5
1	35RV368	0.579428	17.3415	55.7516	86.5992	8.78249	169.054	2.51363	13.3059	5.59386	25.8024	47.2157	102.66	55.3818	0.688782	158.731	38.3333
1	35RV371	0.670612	22.5048	76.1647	147.666	11.6899	258.696	2.54814	14.021	6.08895	33.7866	56.4447	105.334	52.9805	1.0347	159.35	38.5
1	35RV375	0.751117	40.4939	98.5486	224.071	16.0235	379.888	3.77436	15.7435	11.8218	41.0207	72.3604	139.081	65.7278	1.79913	206.608	37.1667
1	35RV391	0.766681	19.6037	91.64	137.367	10.2113	259.589	3.56953	12.156	10.7311	30.2023	56.659	92.2574	54.7697	1.56072	148.588	35.5
1	35RV393	1.11144	21.371	102.004	157.316	11.3927	293.195	2.31724	15.6795	7.52165	45.7401	71.2584	89.4243	44.9195	1.05431	135.398	38.5
1	35RV394	1.27391	29.6582	124.31	200.306	12.4345	367.982	3.50582	19.6216	10.2984	53.5307	86.9566	140.613	45.6613	1.59791	187.873	44.1667
1	35RV400	0.817107	24.2896	92.8284	127.6	11.6613	257.197	2.88293	13.5058	7.95128	32.4455	56.7856	104.424	58.8726	0.882844	164.18	37.1667
1	35RV408	0.422831	30.2615	68.6676	179.62	15.1578	294.13	2.97207	16.913	7.29866	41.7383	68.922	178.505	69.2299	2.3251	250.06	38.3333
1	35RV410	0.680785	22.4694	92.5711	144.801	11.5099	272.032	3.82185	16.9369	11.6862	46.8836	79.3286	108.397	58.4688	1.06725	167.933	37.1667
1	35RV425	0.811167	18.8435	93.9778	107.801	10.5891	232.023	4.03629	13.5796	13.7948	39.3362	70.7469	111.988	45.9372	1.06189	158.987	33.6667
1	35RV432	1.33794	20.6899	100.312	134.941	11.2229	268.503	2.57702	10.731	8.04237	30.886	52.2364	111.357	42.0737	1.26134	154.692	36.5
1	35RV434	0.585888	20.7057	72.336	131.314	10.916	235.857	2.72331	15.1354	6.7458	35.0911	59.6956	134.175	60.4483	0.923151	195.546	37.5
1	35RV437	1.15128	21.0733	100.338	147.412	10.0726	280.047	3.15573	14.6244	8.15272	37.3062	63.2391	89.4421	64.912	1.2131	155.567	37
1	35RV438	0.992757	18.5931	88.5211	153.364	11.1125	272.584	2.32592	10.6054	7.25378	25.9959	46.181	89.8511	56.1246	0.766128	146.742	35.3333
1	35RV439	1.0808	33.5612	166.896	264.536	16.1892	482.263	3.79578	18.6912	13.3898	63.2267	99.1035	139.535	50.6773	2.52465	192.737	43.5
1	35RV454	1.16123	17.5643	148.277	161.229	12.8173	341.049	4.61182	17.9986	14.5689	55.4783	92.6576	85.7567	52.6656	1.37381	139.796	31.1667
1	35RV458	0.661921	19.7552	85.5734	138.739	10.7118	255.441	3.11406	12.6567	9.11916	35.0606	59.9506	86.9953	55.1118	0.791193	142.898	34.3333
1	35RV466	0.741812	25.6869	81.5554	182.314	13.56	303.858	2.3423	12.7324	6.5317	29.6999	51.3063	98.1688	55.6371	1.53248	155.338	36.1667
1	35RV467	0.651506	20.4326	65.7063	134.058	10.7164	231.564	2.79353	12.8094	7.17126	29.0646	51.8388	92.0581	50.2742	1.28611	143.618	35.5
1	35RV471	0.70298	36.1888	87.7427	219.519	17.6754	361.829	4.94645	19.7571	13.6769	48.4992	86.8796	194.592	80.4817	1.24611	276.32	35
1	35RV473	0.60844	21.7037	83.1574	122.082	11.3991	238.951	3.23859	13.5831	9.56204	35.9779	62.3616	109.418	48.1092	1.40795	158.935	40.1667
1	35RV477	1.04601	26.238	114.26	170.961	12.4334	324.938	2.90853	10.7452	9.04267	33.2275	55.9238	111.597	61.4172	2.04979	175.064	40.5
1	35RV480	0.595336	17.122	70.4883	112.801	8.88518	209.892	3.11385	12.7942	9.34175	31.3672	56.6169	88.1742	53.4223	0.696223	142.293	38.6667
1	35RV488	0.499645	27.1553	51.384	138.771	13.9035	231.714	2.29782	12.7321	5.74969	25.8327	46.6123	128.709	63.5866	1.13122	193.427	36.8333
1	35RV492	0.61812	20.537	81.024	128.488	10.3854	241.053	3.62925	13.9102	9.70144	33.7602	61.0011	85.0728	52.8576	0.767687	138.698	35
1	35RV493	0.522255	21.2368	65.5434	130.224	11.2262	228.753	3.98875	14.4117	10.8813	34.6167	63.8985	124.2	50.2417	1.03726	175.479	38.8333
1	35RV494	0.902727	27.7721	103.017	175.721	13.9031	321.316	3.79153	14.9707	12.9079	41.2265	72.8966	114.911	54.8562	1.30478	171.072	36.8333
1	35RV495	0.591941	21.8208	75.9044	128.942	11.267	238.526	3.20024	13.4145	9.75481	34.8917	61.2613	100.265	57.4403	0.968244	158.674	37.1667
1	35RV497	0.615261	33.3908	93.6111	216.892	17.1255	361.635	5.70257	23.4605	14.5246	56.9202	100.608	213.724	56.8296	1.38268	271.937	36.3333
1	35RV500	1.15926	24.0609	105.782	148.107	12.1938	291.303	4.14768	16.3682	11.723	40.097	72.3359	131.77	43.6253	2.00306	177.398	36.3333
1	35RV503	0.650149	21.8429	56.1614	142.899	11.3252	232.879	2.45054	11.11	7.09463	23.5703	44.2255	87.4955	65.5813	1.17546	154.252	37.8333
1	35RV506	1.02731	29.7443	129.386	197.691	13.5866	371.435	2.96038	12.8446	9.16482	36.135	61.1048	124.144	49.1485	2.28154	175.574	39.3333
1	35RV508	1.04221	24.1398	106.917	161.505	11.8089	305.413	3.48715	12.6551	11.7883	34.7839	62.7145	78.4609	61.5244	1.13366	141.119	33.8333
1	35RV523	1.04517	26.0055	126.982	142.298	13.0497	309.38	5.29135	17.0358	16.5986	43.9817	82.9074	144.298	65.848	0.98355	211.13	30.5
1	35RV538	0.718907	24.6876	114.13	173.012	11.4392	323.988	3.55934	16.2402	11.4083	52.5728	83.7807	114.457	52.8069	1.37135	168.635	35.3333
1	35RV539	0.700523	46.2213	107.257	304.286	25.8116	484.277	4.00241	22.6258	11.1822	61.62	99.4304	253.8	81.5699	7.0335	342.403	34.1667
1	35RV556	0.681408	30.1193	135.865	174.895	15.1199	356.68	5.05879	15.5988	16.2266	41.8542	78.7385	132.646	64.2045	1.00978	197.86	31
1	35RV558	0.691222	15.4828	83.0781	82.1498	8.98014	190.382	3.01142	7.43877	10.1715	16.0118	36.6335	104.777	59.9106	1.03283	165.72	32.3333
1	35RV559	0.374682	24.8673	78.23	152.019	12.6188	268.11	3.22176	11.5087	10.7826	30.7831	56.2962	115.806	57.0005	1.39081	174.198	38
1	35RV561	0.357023	22.5985	64.9784	138.458	11.8014	238.194	2.42219	10.4153	6.13468	20.7266	39.6988	155.896	65.4043	1.5537	222.854	34.8333
1	35RV567	0.813617	21.1345	80.8123	118.249	10.4235	231.433	3.13012	9.78161	10.7411	21.8149	45.4677	81.4917	57.0618	0.69876	139.252	33.8333
1	35RV570	0.606456	31.9114	91.1815	163.178	16.3656	303.243	4.67477	21.9905	14.7045	58.6671	100.037	178.708	64.9141	1.46595	245.088	36.6667
1	35RV572	0.480023	24.6737	81.4677	110.637	11.9513	229.21	3.73321	12.9542	11.641	34.2959	62.6243	157.042	47.7474	2.43139	207.22	37.3333
1	35RV579	0.408787	20.8364	57.5891	117.034	11.1304	206.998	2.65277	13.4439	7.05317	28.0267	51.1766	163.921	51.8877	0.968915	216.777	35.1667
2	35RV008	0.570956	14.326	65.1085	79.1199	8.76211	167.888	5.61094	8.88999	17.7113	22.4881	54.7004	115.872	8.71045	10.6996	19.4101	25
2	35RV011	0.431862	13.3185	44.8559	75.3935	9.84048	143.84	6.38733	9.2125	19.0536	26.1584	60.8119	133.704	8.60831	16.9429	25.5512	26
2	35RV014	0.601022	11.7256	93.6739	72.5012	7.2998	185.801	7.07506	10.4714	28.5873	38.8363	84.9701	86.8607	6.91113	19.444	26.3551	24.5
2	35RV018	0.464853	13.2618	53.4807	66.3945	7.13809	140.74	5.90528	8.86042	20.7219	27.0192	62.5068	90.28	6.11155	15.128	21.2396	25.6667
2	35RV020	0.523124	11.833	68.7171	68.7598	7.13694	156.97	6.05862	7.88112	23.1618	25.0449	62.1464	108.617	7.78289	14.8856	22.6685	26.5
2	35RV024	0.442917	12.9285	42.0601	69.63	7.47084	132.532	4.78754	7.96586	18.0475	20.1602	50.9611	124.239	6.38065	17.6773	24.058	27.5
2	35RV036	0.453664	14.6418	54.2849	78.2937	9.63858	157.313	5.85394	10.1083	22.3057	32.268	70.5359	138.921	7.28895	13.7792	21.0681	25.3333
2	35RV046	1.064	15.2921	126.282	94.1243	10.7437	247.506	8.74262	12.5717	34.7975	47.6185	103.73	119.784	8.49865	14.2592	22.7579	24.3333
2	35RV052	0.385232	12.4634	45.9076	60.0937	7.892	126.742	5.77891	9.30612	18.8969	27.1556	61.1375	120.787	6.29694	13.956	20.253	26.3333
2	35RV053	0.436288	13.2182	68.525	80.5133	7.833	170.526	6.52848	8.34444	23.7923	27.6417	66.307	104.547	7.11246	11.4257	18.5382	26.3333
2	35RV054	0.5476	11.1371	62.0159	65.5777	8.16664	147.445	5.68105	8.05348	21.645	24.5059	59.8854	109.938	6.93913	13.0339	19.973	26.5
2	35RV055	0.408622	10.0285	39.9785	58.8309	6.98043	116.227	4.6396	6.83029	12.6795	14.668	38.8174	88.8867	4.78752	20.6821	25.4697	24.6667
2	35RV060	0.827038	13.2514	111.722	65.4336	8.11099	199.345	7.90775	10.4769	30.8255	33.2696	82.4798	90.7022	5.9088	15.638	21.5468	36.8333
2	35RV062	0.387038	9.00936	33.4067	49.6663	6.24187	98.7113	5.26783	6.79717	17.0709	16.1206	45.2565	94.432	11.6692	12.8327	24.5019	25.8333
2	35RV064	0.490926	14.3932	59.7531	80.9631	8.12861	163.729	5.7221	8.18659	20.0052	22.321	56.2349	106.513	7.27067	10.8976	18.1683	25.8333
2	35RV069	0.620544	14.7933	71.4353	85.1086	7.82542	179.783	6.91221	10.2659	25.4329	32.0954	74.7065	105.822	6.82848	13.7486	20.5771	26.1667
2	35RV070	1.20952	8.57336	101.051	56.2017	6.22247	173.258	8.13302	7.51469	31.5743	22.6273	69.8493	107.591	6.83435	16.738	23.5723	22.6667
2	35RV071	0.419418	13.0843	40.4763	79.6821	8.9579	142.62	5.90311	7.20808	19.2676	17.6047	49.9834	103.789	7.48578	11.5586	19.0444	22.8333
2	35RV073	0.438259	21.5666	52.4897	131.901	11.7484	218.144	8.95503	12.5943	29.7665	33.8984	85.2143	142.967	12.3723	8.09212	20.4644	24.5
2	35RV092	0.57001	12.9439	64.135	81.1214	9.55374	168.324	6.69739	10.1641	20.9756	28.5559	66.393	105.311	10.141	14.0925	24.2335	21.3333
2	35RV093	0.627664	19.1388	77.2144	129.226	15.2399	241.446	6.72434	12.5137	22.2408	36.3436	77.8224	151.191	7.05721	12.5468	19.604	24.3333
2	35RV094	0.512566	14.4592	71.2583	72.9343	9.48392	168.648	8.21286	10.7836	28.3826	32.0034	79.3824	129.208	10.545	6.60634	17.1513	25.8333
2	35RV095	0.738994	11.7852	107.839	62.7582	7.44164	190.563	7.1895	9.35122	30.5892	32.2356	79.3655	98.1475	7.12753	1.50007	8.6276	24.6667
2	35RV099	0.616742	16.526	72.8662	90.4284	9.50432	189.942	7.52141	11.7877	30.1166	43.4	92.8257	131.546	8.36803	5.69509	14.0631	27
2	35RV101	0.42818	9.06017	45.7132	47.1593	5.80906	108.17	6.2611	5.9653	17.1172	14.5825	43.9261	116.079	6.64739	7.51817	14.1656	23.6667
2	35RV108	0.532501	16.3451	81.4482	84.8064	9.8968	193.029	8.14792	12.8104	29.1653	41.8232	91.9468	126.103	6.33755	11.1185	17.4561	26.5
2	35RV112	0.646488	17.3755	90.6174	97.3829	10.8828	216.905	10.521	11.3537	36.393	31.2545	89.5222	146.998	11.5949	6.53158	18.1265	25.8333
2	35RV114	0.280591	10.5509	31.3056	59.1597	6.8276	108.124	5.29994	6.91642	14.9777	15.6751	42.8692	120.552	8.68499	9.09002	17.775	26.3333
2	35RV118	0.7608	13.9316	88.2016	81.7207	7.25724	191.872	7.54478	9.26055	27.843	29.307	73.9553	104.883	7.89586	10.5666	18.4625	24.5
2	35RV137	0.873604	9.31602	68.8512	49.0572	7.19486	135.293	4.73283	6.4108	22.9201	16.7434	50.8071	103.556	7.58218	12.025	19.6072	26.1667
2	35RV144	0.599679	13.584	65.3101	80.9677	7.92792	168.389	8.59974	9.14609	28.1822	21.8045	67.7325	135.949	12.6883	10.7432	23.4315	26.1667
2	35RV147	0.372424	16.8704	61.0193	101.176	9.23002	188.668	7.12984	10.3323	25.9322	31.8255	75.2198	110.556	5.17432	9.8338	15.0081	25.3333
2	35RV148	0.675618	9.98609	48.9391	65.3385	7.02937	131.969	5.81423	6.40416	18.5085	14.8448	45.5718	87.2492	10.2248	22.1982	32.423	25.8333
2	35RV150	0.342558	9.57623	33.3661	41.1746	6.19849	90.658	6.78937	6.71409	18.827	13.4818	45.8123	111.7	11.1345	18.0467	29.1812	24.6667
2	35RV159	0.539967	12.2256	74.1551	80.5101	7.21321	174.644	6.44269	8.4857	23.7761	26.0927	64.7973	98.3797	9.31778	13.1921	22.5098	27.1667
2	35RV164	0.456351	18.7687	61.8562	108.039	10.6307	199.751	5.52297	11.6816	23.2991	36.8215	77.3252	141.352	9.72625	13.3218	23.0481	26.1667
2	35RV166	0.292223	15.3484	45.1833	58.3367	8.90841	128.069	6.90251	9.71175	23.031	26.3669	66.0122	143.984	9.87851	18.5867	28.4652	25.1667
2	35RV169	0.452762	17.2578	63.9399	93.8992	8.20581	183.755	6.86858	11.9718	26.3952	36.9724	82.208	142.453	10.7782	14.3685	25.1467	26.5
2	35RV170	0.333013	10.6022	41.176	55.5555	7.15731	114.824	5.63886	7.63951	16.9743	16.7474	47	114.602	9.49889	13.3813	22.8801	25.8333
2	35RV172	0.608253	11.7245	70.9914	58.8107	9.8218	151.957	6.97262	9.08622	23.9686	25.0348	65.0623	129.396	9.7534	19.8535	29.6069	24.3333
2	35RV183	0.433965	11.7048	44.1274	62.2253	7.70416	126.196	5.49296	7.71917	18.6521	17.8348	49.6991	156.112	9.98833	18.9614	28.9498	26
2	35RV193	0.335789	12.0268	55.5592	60.8765	7.40988	136.208	4.95021	8.19658	16.9591	25.0285	55.1343	115.602	7.55859	19.5477	27.1062	22.8333
2	35RV195	0.537807	16.7209	77.4437	91.8444	9.52192	196.069	8.11781	11.8123	30.171	39.3735	89.4746	129.998	9.55331	16.7899	26.3432	23.6667
2	35RV202	0.722106	16.8077	96.9227	111.655	9.05726	235.165	7.12326	11.3725	27.0375	36.6699	82.2032	127.421	12.6251	15.4518	28.0769	26
2	35RV208	0.243764	11.7819	29.145	68.4755	8.72522	118.371	4.42102	6.80014	15.7923	20.5738	47.5873	114.795	15.1684	20.6067	35.775	26.6667
2	35RV215	0.309602	9.25319	37.3198	48.9527	9.23126	105.067	5.56919	6.6722	16.9132	13.8507	43.0053	116.584	7.21801	22.1498	29.3678	24.8333
2	35RV216	0.582907	11.4179	78.3669	68.613	8.55425	167.535	5.11396	6.60415	21.2493	20.2423	53.2097	118.627	11.2452	19.4814	30.7266	22.8333
2	35RV218	0.34257	5.80388	33.278	35.7185	4.61151	79.7545	5.80724	5.22709	13.3401	8.43561	32.8101	108.204	7.71298	16.4403	24.1533	23.8333
2	35RV222	0.597024	15.2077	80.7775	77.6134	9.0977	183.293	8.56538	11.334	31.6114	34.0958	85.6066	134.019	9.90554	17.7409	27.6464	24
2	35RV225	0.54324	16.0862	76.6843	104.118	9.50061	206.932	7.90796	11.6627	29.4593	40.0349	89.0648	158.943	11.3477	20.9998	32.3475	25
2	35RV229	0.665179	10.8229	66.9812	61.7471	8.18948	148.406	4.96184	7.40519	18.1681	22.2225	52.7577	129.411	8.66696	11.7699	20.4369	23.6667
2	35RV232	0.611742	8.38649	49.6877	61.8134	8.09057	128.59	5.0732	6.12756	17.8886	14.8359	43.9252	112.973	16.2881	5.2056	21.4937	23
2	35RV238	0.492491	13.3233	67.6734	60.5059	6.43448	148.43	5.8835	7.9091	19.6661	22.1461	55.6048	92.8282	8.18566	3.54173	11.7274	26.8333
2	35RV244	0.403649	13.1793	72.4122	86.0099	8.35921	180.364	6.90897	9.98868	27.1545	32.0616	76.1137	141.793	10.4868	1.23632	11.7232	24.1667
2	35RV252	0.365903	11.4485	43.032	61.9051	8.10444	124.856	7.76519	8.83744	27.5043	22.141	66.248	131.301	6.93755	4.43066	11.3682	26
2	35RV257	0.414416	16.4195	54.3163	83.4283	10.0054	164.584	5.28567	8.15747	18.922	23.6004	55.9656	147.431	6.82198	12.0881	18.9101	24.6667
2	35RV258	0.406204	13.1604	49.9574	66.0623	7.55531	137.142	4.73422	7.14985	17.0923	18.9965	47.9729	103.952	6.95942	14.5365	21.4959	25.5
2	35RV260	0.360923	10.7553	38.188	54.1762	7.34599	110.826	6.87194	9.02939	20.6623	21.1523	57.716	120.938	11.9212	5.83747	17.7586	26.5
2	35RV262	0.325749	9.92096	40.259	59.528	7.13129	117.165	3.80281	6.25541	11.0906	10.6743	31.8231	163.52	12.6119	22.3046	34.9165	26.3333
2	35RV275	1.26793	30.6205	146.13	167.399	19.4386	364.857	17.1598	17.3377	58.3587	51.5201	144.376	342.983	13.2329	59.2162	72.4491	26
2	35RV276	0.229182	12.9004	26.5399	73.2866	9.01476	121.971	4.77481	7.31636	12.3622	12.629	37.0823	170.496	10.3005	26.1854	36.4859	26.1667
2	35RV277	0.248537	11.0905	24.6065	59.8969	6.63382	102.476	4.90201	7.16936	15.3723	16.987	44.4306	132.466	7.5993	16.7994	24.3987	25.6667
2	35RV297	0.54807	8.77416	67.3798	44.8653	6.12893	127.696	5.00118	6.50337	18.2542	19.7761	49.5348	94.5347	7.13468	18.6593	25.794	25.8333
2	35RV305	0.537051	8.68635	60.0833	43.8954	6.1516	119.354	5.77387	6.67704	26.3007	22.8788	61.6304	85.2189	8.39299	14.8493	23.2423	25.1667
2	35RV315	0.42027	8.98621	46.7948	47.9631	5.26609	109.431	5.52743	6.14513	17.1697	16.1032	44.9455	97.0965	7.67679	16.9503	24.6271	26
2	35RV323	0.588277	12.0312	60.901	69.6413	7.02624	150.188	6.92528	7.79555	24.4117	23.29	62.4225	95.7373	7.66989	17.5076	25.1775	25.3333
2	35RV326	0.340083	10.8518	36.3635	60.8927	6.85367	115.302	5.72523	7.0054	17.6963	19.0014	49.4283	123.689	9.02609	14.7467	23.7728	26.5
2	35RV333	0.359749	7.72777	47.5608	47.5617	5.33275	108.543	4.48569	4.38796	12.0305	9.87978	30.784	118.42	5.81883	14.892	20.7109	28.8333
2	35RV340	0.340807	8.83765	40.7082	49.2852	5.24991	104.422	5.32914	7.58691	18.9865	21.3306	53.2332	86.4154	6.69111	15.2513	21.9424	27.8333
2	35RV344	1.02912	26.0736	163.287	140.151	6.52667	337.067	11.3355	13.9721	45.2381	54.9592	125.505	189.455	17.0403	30.5437	47.584	24.8333
2	35RV350	0.632989	11.1422	61.5932	61.3543	5.16765	139.89	5.63814	6.78703	17.9436	16.1926	46.5614	128.287	10.2863	21.9968	32.2831	26
2	35RV356	0.42708	10.0198	41.7872	48.4445	5.14323	105.822	4.14541	4.95092	13.5518	12.4896	35.1377	99.5122	12.2243	19.5511	31.7755	25.5
2	35RV361	0.460187	11.6682	61.1051	72.5421	5.79258	151.568	7.85167	8.60447	26.1138	26.4413	69.0112	122.83	7.774	16.7689	24.5428	25.3333
2	35RV362	0.404098	15.3063	61.2099	101.498	9.34337	187.762	4.28349	6.94254	15.3101	23.374	49.9102	157.656	8.62911	22.2866	30.9157	26.3333
2	35RV363	0.36504	12.7415	42.865	79.6498	8.74161	144.363	4.87579	8.70001	18.756	27.2842	59.616	130.595	9.68987	18.8583	28.5482	25.6667
2	35RV366	0.404328	17.8809	69.6226	91.9502	9.41306	189.271	5.19401	8.52964	19.0674	26.0517	58.8427	147.162	14.9214	33.7438	48.6652	26.3333
2	35RV368	0.453516	11.684	49.1968	72.5088	7.00021	140.843	4.84904	7.05461	18.2132	19.954	50.0709	107.645	8.08616	13.8294	21.9155	26.6667
2	35RV371	0.451755	14.4574	53.784	73.121	9.22065	151.035	6.31256	8.63139	20.6234	23.7285	59.2958	139.027	10.1558	13.5311	23.687	25.1667
2	35RV375	0.518287	19.7654	82.7473	102.545	9.93514	215.511	8.40808	12.5721	37.3855	48.4913	106.857	151.404	10.1096	10.8662	20.9758	25.8333
2	35RV391	0.538717	10.1213	52.7203	65.1769	6.46573	135.023	6.42147	7.33076	24.3943	21.0104	59.1569	111.332	7.17956	6.97343	14.153	24.8333
2	35RV393	0.389448	12.6879	48.5253	72.8211	7.64242	142.066	6.12217	7.70129	22.4752	22.4705	58.7692	153.625	12.2854	7.83247	20.1179	27.3333
2	35RV394	0.480732	11.9263	52.848	58.6062	6.43575	130.297	6.04855	8.53278	21.6704	23.1376	59.3894	149.422	11.3096	9.448	20.7576	32
2	35RV400	0.41308	11.8558	55.1408	67.5319	6.18079	141.122	5.61141	7.52212	21.8727	25.6216	60.6279	97.0652	9.7437	19.7482	29.4919	26.6667
2	35RV408	0.382715	9.56604	55.9677	46.3879	5.19079	117.495	6.84789	7.57536	20.4736	20.5488	55.4457	113.844	11.1081	23.9668	35.0749	26.1667
2	35RV410	0.637116	15.9868	90.0403	85.0423	9.03204	200.739	9.16245	11.2019	35.7181	37.1218	93.2043	158.68	8.04128	21.9046	29.9459	26.3333
2	35RV425	1.39595	15.7352	90.2545	85.4373	5.89665	198.72	8.11466	8.81567	32.329	30.7219	79.9813	119.499	7.85587	15.614	23.4699	25.6667
2	35RV432	0.823865	11.2401	80.759	55.0128	5.92863	153.764	6.85338	7.80871	31.1752	28.6174	74.4547	113.401	7.2048	17.917	25.1218	25.8333
2	35RV434	0.478138	10.1159	53.3072	62.4848	6.10229	132.488	6.59081	8.30836	21.7536	23.1668	59.8195	119.429	15.1874	21.958	37.1454	27.1667
2	35RV437	0.627644	9.66902	61.1057	51.741	4.81471	127.958	7.04696	7.26948	28.2903	23.4472	66.054	81.0747	10.1425	24.2394	34.3819	25
2	35RV438	0.571314	6.12037	38.038	35.3762	4.67594	84.7818	5.64609	5.34016	18.9577	12.0588	42.0027	90.9657	9.70342	21.6439	31.3474	24.8333
2	35RV439	0.606155	12.0185	87.3952	76.2617	7.36865	183.65	7.61053	8.99097	28.7495	34.5198	79.8708	128.119	11.0549	22.0473	33.1022	27.8333
2	35RV454	0.525199	7.64102	48.6769	56.1085	8.58958	121.541	7.25894	8.23926	24.935	25.2084	65.6416	92.4312	8.21775	22.5169	30.7346	21.1667
2	35RV458	0.543102	9.57536	67.2826	53.8447	6.44716	137.693	5.75375	8.54606	21.3199	28.3421	63.9618	103.748	2.39576	31.0148	33.4106	24.1667
2	35RV466	0.558	14.6259	63.5196	81.7994	9.19168	169.695	6.06679	8.19435	22.6154	22.3999	59.2764	120.984	3.06999	27.031	30.101	25.1667
2	35RV467	0.474998	9.09529	50.6997	48.1043	5.97268	114.347	5.81664	7.41073	20.1522	19.9364	53.316	90.8502	0.905815	27.832	28.7378	25.1667
2	35RV471	0.519693	14.4573	71.7728	74.3677	8.76542	169.883	6.4716	10.7106	26.7679	36.9752	80.9253	148.23	1.29203	28.756	30.0481	25.6667
2	35RV473	0.362001	12.8938	51.7749	78.5759	8.47101	152.078	4.89232	7.53273	17.2467	21.6653	51.3371	167.497	0.754933	30.993	31.7479	26.8333
2	35RV477	0.627367	10.7833	75.7728	60.3472	6.13077	153.661	7.46309	8.04629	32.4195	28.514	76.4428	94.5508	1.57561	22.1789	23.7545	26.3333
2	35RV480	0.546489	10.292	67.2803	60.52	6.60734	145.246	6.80861	8.93123	26.7646	27.0066	69.511	99.7473	0.838422	27.5488	28.3872	27.3333
2	35RV488	0.375196	12.2987	49.1463	63.6078	8.58039	134.008	5.65564	8.18373	19.0269	20.6264	53.4927	133.961	1.41562	34.0799	35.4955	26
2	35RV492	0.600289	11.4137	88.0791	63.992	6.82758	170.913	7.50564	9.05267	31.7717	30.9689	79.2989	88.9293	0.946982	21.177	22.124	24.5
2	35RV493	0.525832	12.2935	65.9254	72.2952	7.19769	158.238	6.29488	8.27953	22.3494	23.0443	59.9681	121.424	0.955973	26.3994	27.3554	27.3333
2	35RV494	0.689349	13.2086	79.8027	80.1971	8.26971	182.167	7.13402	10.4586	24.8532	31.9043	74.3502	121.44	2.23441	23.1863	25.4207	25.8333
2	35RV495	0.597594	13.0457	60.4324	68.2323	8.03228	150.34	7.22731	9.60326	29.7814	29.9273	76.5392	136.417	1.83948	26.9016	28.7411	27.1667
2	35RV497	0.586985	18.5454	90.7154	109.76	8.77099	228.379	8.02554	10.7166	32.7242	37.7172	89.1835	130.906	2.43667	13.5547	15.9914	27.1667
2	35RV500	0.294228	9.07208	27.9413	53.2683	6.07418	96.6501	6.15469	7.03909	13.4514	11.5374	38.1826	145.262	3.04903	8.94175	11.9908	25.1667
2	35RV503	0.488081	7.94139	30.3209	39.0001	5.552	83.3024	6.33753	6.75109	20.8095	15.1186	49.0167	95.477	1.60867	12.2299	13.8386	27.1667
2	35RV506	0.445159	14.2267	44.9586	69.1288	6.89438	135.654	5.19712	6.53442	17.163	16.7202	45.6147	118.707	2.35226	16.2949	18.6471	26.8333
2	35RV508	0.486981	9.95748	51.9149	54.5446	7.35016	124.254	6.09928	9.03152	22.0568	24.9117	62.0993	142.001	2.34257	18.9495	21.292	25.3333
2	35RV523	0.508841	9.1228	66.5062	54.918	6.53879	137.595	7.39881	7.66887	23.4863	17.8023	56.3563	112.898	0.775331	20.1961	20.9714	24.3333
2	35RV538	0.64714	14.8094	102.166	98.3977	7.93314	223.953	9.00665	11.3701	34.3139	43.1302	97.8208	141.325	0.993362	26.542	27.5353	26.1667
2	35RV539	0.573295	16.2063	78.3797	94.6151	9.2264	199.001	8.29208	9.54948	31.0257	28.9228	77.7901	145.954	1.16981	31.837	33.0068	27.5
2	35RV556	0.661883	10.3501	85.7777	59.0669	7.30041	163.157	6.21526	6.75161	26.3691	24.8831	64.219	111.297	0.682341	22.9371	23.6195	24.1667
2	35RV558	0.859787	8.25786	82.8133	36.2314	5.35929	133.522	5.9511	4.92453	23.2511	15.3333	49.46	83.5612	0.720878	26.3129	27.0338	25.5
2	35RV559	0.671014	13.7331	126.416	93.5739	9.23192	243.626	7.30927	10.1359	33.7029	43.623	94.771	122.073	0.865136	27.5716	28.4367	26.8333
2	35RV561	0.550194	9.96064	76.3058	59.3487	6.77459	152.94	6.994	7.73703	22.9264	25.3679	63.0254	127.508	0.785308	18.3201	19.1054	26
2	35RV567	0.775592	10.4168	79.4472	64.5144	7.16671	162.321	7.87481	8.08253	31.678	24.3833	72.0187	117.836	0.818799	23.1404	23.9592	26
2	35RV570	0.401694	12.9799	43.5725	77.4965	7.63879	142.089	7.78775	9.41474	26.5871	25.8849	69.6745	116.067	0.897785	19.6047	20.5025	26.6667
2	35RV572	0.836084	9.38	67.4039	57.9237	7.45277	142.997	8.61975	9.21631	32.0762	28.4029	78.3152	94.9536	0.859147	24.7721	25.6313	27.4
2	35RV579	0.735635	13.295	74.7209	72.7301	7.81742	169.299	7.32988	9.51619	28.09	29.2244	74.1605	167.87	1.10012	15.476	16.5761	25.3333
Pooled	35RV008	0.758831	22.963	76.4858	115.079	10.8757	226.162	4.0468	13.09	12.3955	33.2235	62.7558	112.992	28.2647	6.09483	89.4161	29.5833
Pooled	35RV011	0.4068	19.0902	46.1202	122.815	12.1059	200.538	3.96571	12.8607	11.1234	30.5789	58.5287	162.806	33.2433	9.35886	138.556	31.5833
Pooled	35RV014	0.545633	17.6223	84.5579	113.512	10.2789	226.517	4.7433	14.8658	16.724	43.0662	79.3993	114.746	37.4387	10.2416	118.996	29.9167
Pooled	35RV018	0.55532	15.8606	75.2006	99.3988	8.46633	199.482	4.47613	11.525	14.7844	31.8735	62.6591	97.6356	27.5967	7.96619	88.0585	31.0833
Pooled	35RV020	0.505329	13.838	63.0163	92.086	8.10359	177.549	4.18618	10.8374	14.785	27.6182	57.4267	108.41	26.117	7.92211	88.1412	32.4167
Pooled	35RV024	0.430662	20.5418	48.054	122.124	9.7521	200.902	3.25916	10.6112	11.5547	26.5075	51.9326	126.056	27.5296	9.24503	100.711	32.6667
Pooled	35RV036	0.514652	25.2396	67.6249	149.187	12.4368	255.003	3.94374	14.9832	14.1358	42.7755	75.8382	153.806	26.9305	7.58165	118.858	30.9167
Pooled	35RV046	0.863802	20.3628	99.3191	128.743	11.4342	260.723	5.65392	12.9792	20.4135	40.5164	79.563	135.902	32.0491	7.77641	115.835	28.4167
Pooled	35RV052	0.692452	19.6288	77.2774	112.506	10.0258	220.131	4.51885	13.7681	14.0203	37.9222	70.2294	124.658	26.7359	7.56705	98.5679	32.6667
Pooled	35RV053	0.512025	17.6289	74.1978	105.614	9.89516	207.848	4.54774	11.9882	15.2741	33.907	65.717	111.899	24.0376	6.26909	89.9324	31.6667
Pooled	35RV054	0.520063	16.9599	70.5065	98.5214	9.9966	196.504	3.77198	10.2767	14.2452	29.0181	57.312	109.198	29.5445	7.13995	90.9133	32.3333
Pooled	35RV055	0.687711	23.2123	84.1724	148.048	11.5805	267.701	3.25842	11.4088	9.54821	31.5044	55.7198	105.336	35.2721	11.0921	107.257	29.5833
Pooled	35RV060	0.748994	16.9048	97.9942	99.3345	8.97374	223.956	5.3816	12.0332	19.1706	32.8386	69.424	90.3611	27.4037	8.25262	80.6662	41.0833
Pooled	35RV062	0.386607	17.9901	50.1903	118.069	9.6845	196.32	3.84181	11.7406	11.8316	29.958	57.3719	131.941	32.2322	7.96546	124.922	31.4167
Pooled	35RV064	0.596898	21.98	85.3099	144.995	11.3534	264.235	4.21192	12.291	13.3098	32.135	61.9477	102.072	25.6351	6.21378	80.6647	30
Pooled	35RV069	0.772298	18.5899	97.6307	123.312	9.21572	249.521	4.89758	12.4963	16.9283	35.2982	69.6204	102.107	24.6685	7.41169	81.2759	32.6667
Pooled	35RV070	1.18712	16.6538	108.452	107.08	10.0109	243.384	5.36516	10.6216	19.7572	29.6662	65.4102	120.336	26.3391	8.93354	101.813	28
Pooled	35RV071	0.525888	14.4426	54.5938	87.5809	9.49913	166.642	4.1177	8.1982	13.2935	19.6889	45.2984	87.1932	30.0575	6.46955	71.8256	26.9167
Pooled	35RV073	0.574109	23.3419	71.7049	131.938	11.3409	238.9	5.59733	12.5323	18.1598	33.7164	70.0059	111.086	29.8789	4.46368	73.9454	30.4167
Pooled	35RV092	0.800399	19.0126	96.9875	134.63	12.0849	263.515	4.93684	13.0577	15.6016	36.0445	69.6405	99.7544	24.5817	7.76774	79.4483	26.9167
Pooled	35RV093	0.753818	17.9737	78.683	127.861	12.9573	238.229	4.68673	12.8807	14.5231	33.872	65.9625	115.522	36.9096	7.07796	83.914	30.0833
Pooled	35RV094	0.444787	12.8093	56.9751	76.143	8.82283	155.195	5.0882	10.9304	16.6113	26.1821	58.812	116.601	26.923	3.73038	82.6503	32
Pooled	35RV095	0.628602	14.0718	91.2772	91.8786	9.07047	206.927	4.53246	11.0491	17.6952	30.8902	64.167	96.815	28.4818	1.28717	77.5102	29.3333
Pooled	35RV099	0.546416	17.0733	61.2786	103.168	9.3578	191.424	4.96663	12.2664	18.3809	36.7339	72.3478	116.893	27.1592	3.35268	81.6313	32.9167
Pooled	35RV101	0.525572	12.36	59.8424	72.1575	6.93507	151.821	4.26213	7.40186	12.0017	17.0833	40.7489	111.359	28.3698	4.15054	85.8395	28.4167
Pooled	35RV108	0.535652	18.3624	76.8795	112.293	10.1566	218.227	5.29146	14.13	17.8205	39.3697	76.6116	110.138	24.446	6.10885	77.6411	32
Pooled	35RV112	0.587041	16.9684	79.4313	100.195	9.86694	207.049	6.54981	10.4939	22.4558	26.4468	65.9463	127.863	30.5059	3.87193	88.7413	31.75
Pooled	35RV114	0.436981	10.8732	45.4467	76.8852	7.5321	141.174	3.7683	9.23625	9.90652	17.7918	40.7029	113.923	27.9289	5.1075	86.6829	32.9167
Pooled	35RV118	0.985186	19.6377	103.013	129.929	9.94639	263.511	4.91434	11.712	16.9899	32.5392	66.1554	112.257	28.5565	6.00037	94.3721	30.4167
Pooled	35RV137	1.60577	12.1731	112.506	82.4644	8.98181	217.731	3.82823	8.48364	16.5694	23.7079	52.5891	89.937	24.2025	6.64167	69.003	31.3333
Pooled	35RV144	0.58681	15.0274	65.3381	98.203	8.42514	187.58	5.43331	10.4493	16.7021	23.466	56.0508	115.511	34.3038	5.76786	87.6082	30.9167
Pooled	35RV147	0.438362	16.1323	68.4508	107.851	10.0524	202.925	4.96279	11.317	17.2008	28.3959	61.8765	106.36	28.7476	5.59106	85.4207	30.4167
Pooled	35RV148	0.654852	11.2584	58.5036	74.7207	7.65358	152.791	4.22909	8.19082	13.7215	17.5411	43.6825	82.0166	36.1413	11.4633	85.9966	30.0833
Pooled	35RV150	0.552165	15.7307	63.1944	85.277	9.31569	174.07	4.9031	10.3396	14.397	26.5299	56.1696	111.09	31.1284	9.47141	95.84	29
Pooled	35RV159	0.561019	13.9333	72.8229	99.0124	8.22487	194.554	4.54495	10.7548	15.323	26.6735	57.2962	98.4176	27.8131	7.12725	84.168	33.5833
Pooled	35RV164	0.568505	17.9541	64.7241	110.638	9.97223	203.857	4.02463	12.2001	15.5377	36.2465	68.009	117.943	27.4757	7.0354	81.7783	31
Pooled	35RV166	0.351214	16.2518	53.2212	82.8031	8.96586	161.593	4.85983	11.1508	15.3537	28.8821	60.2464	120.219	28.6817	9.85774	86.7666	29.6667
Pooled	35RV169	0.526282	19.8553	80.0871	126.47	10.0264	236.965	4.58797	13.1472	16.4114	39.1822	73.3288	149.572	28.5304	8.22993	115.106	32.4167
Pooled	35RV170	0.361344	11.5396	46.3902	70.1303	7.62586	136.047	4.04096	8.98794	11.6941	19.3263	44.0493	104.554	28.8227	7.06996	83.1454	30.6667
Pooled	35RV172	0.505501	12.8624	69.4934	76.2388	9.69408	168.794	5.36077	10.6989	18.2892	27.7377	62.0866	117.334	31.151	10.3167	94.1039	27.25
Pooled	35RV183	0.444014	13.723	45.3462	77.805	8.0632	145.381	4.04933	9.93735	13.2184	22.825	50.0302	127.438	25.5734	9.97277	84.9283	31
Pooled	35RV193	0.48637	15.545	76.2493	94.7945	8.74542	195.821	4.12955	9.79013	14.1214	28.2997	56.3407	107.837	29.7245	10.3165	90.077	27.1667
Pooled	35RV195	0.449962	15.8699	65.191	96.6239	9.18252	187.317	5.4481	11.0934	19.2503	31.343	67.1348	126.47	28.4464	9.0443	98.9614	28.6667
Pooled	35RV202	0.784293	18.8654	102.811	124.458	10.3663	257.286	5.19583	14.4523	18.5102	41.6158	79.7742	118.512	32.3471	8.65836	95.8069	29
Pooled	35RV208	0.332764	14.4284	43.4476	96.8283	9.63844	164.675	3.23113	9.04921	10.8131	24.7178	47.8113	123.919	34.679	11.4971	112.697	30.9167
Pooled	35RV215	0.505368	12.9789	73.9916	103.56	14.2671	205.303	4.71161	12.8374	13.4254	29.4338	60.4081	140.301	30.6401	11.6756	124.324	29.9167
Pooled	35RV216	0.717312	15.1956	87.5118	99.7937	9.21918	212.438	4.04782	7.57552	15.8357	20.5661	48.0251	96.9746	34.4306	10.2124	82.3044	27.25
Pooled	35RV218	0.458208	9.50087	48.5808	48.9351	5.93747	113.412	4.63917	6.98244	11.5248	13.9214	37.0678	107.464	31.5999	8.67589	93.6382	28.1667
Pooled	35RV222	0.652119	13.5256	74.0314	75.1973	7.93262	171.339	6.35219	10.4513	21.6315	26.8277	65.2628	107.334	29.3735	9.26986	78.9676	28.25
Pooled	35RV225	0.608279	20.7134	81.8655	140.281	11.7439	255.212	5.79972	14.0919	18.7736	40.1351	78.8003	167.741	36.7453	11.2329	136.247	30.0833
Pooled	35RV229	0.655436	14.0692	66.8692	83.0146	9.34974	173.958	3.82514	9.45688	12.8808	24.6756	50.8384	113.332	28.8297	6.44455	83.9006	27
Pooled	35RV232	0.894413	17.8779	91.3312	110.534	11.1151	231.752	4.95041	10.6998	17.794	29.8882	63.3325	109.895	31.4792	3.97294	88.8608	27.0833
Pooled	35RV238	0.567176	18.9074	82.3248	91.7178	7.77915	201.296	5.27437	9.84772	17.4814	27.4633	60.0668	100.921	35.0198	2.37533	91.9018	31.5
Pooled	35RV244	0.433023	13.6306	77.5111	86.7199	8.10851	186.403	5.76631	9.85938	21.0597	28.5812	65.2666	122.059	34.1967	1.03508	86.394	28.8333
Pooled	35RV252	0.46015	14.6225	68.9302	82.6174	8.60828	175.239	6.09017	10.1962	21.9038	26.7389	64.929	119.062	32.467	2.70014	88.5783	29.9167
Pooled	35RV257	0.584369	21.2451	92.2379	126.476	11.7071	252.251	5.3755	13.4363	17.7429	37.3868	73.9415	148.768	32.7994	6.63321	114.485	28.5833
Pooled	35RV258	0.847071	16.3094	73.3682	99.1388	8.66998	198.333	4.01457	9.53779	13.471	24.1452	51.1686	98.0804	25.6937	11.4627	78.5359	30.4167
Pooled	35RV260	0.475716	15.4366	64.616	94.843	8.86156	184.233	5.2239	10.5663	16.1458	25.3322	57.2681	112.889	29.0552	3.48596	84.9615	33.1667
Pooled	35RV262	0.45807	14.0596	67.8408	78.8286	7.65722	168.844	3.94752	8.10487	12.4108	18.3503	42.8135	134.032	33.1212	11.533	96.9261	31.0833
Pooled	35RV275	0.903012	23.6992	115.312	127.818	13.8708	281.604	10.538	13.8157	35.6863	38.068	98.108	224.36	36.1564	29.9935	119.019	30.1667
Pooled	35RV276	0.454191	18.2412	70.7902	106.763	10.6296	206.878	4.86261	11.283	13.7233	26.4231	56.292	152.493	32.2314	13.5791	113.056	30.5833
Pooled	35RV277	0.449604	18.4326	71.8863	110.429	9.92708	211.124	4.59758	11.8912	13.826	32.2013	62.516	145.947	29.9684	9.27622	118.959	30.4167
Pooled	35RV297	0.498328	11.401	60.8672	70.2246	7.61176	150.603	3.54227	9.35843	11.6895	22.4647	47.0549	101.473	29.6711	10.0989	93.9758	31.3333
Pooled	35RV305	0.902163	16.3206	76.0567	107.887	8.75536	209.922	4.08381	10.5473	17.1291	32.7317	64.4919	84.8865	24.9282	7.96668	75.1719	30.9167
Pooled	35RV315	0.565876	14.2351	65.2717	81.2697	7.06461	168.407	4.85531	9.89312	14.773	25.1893	54.7108	98.7451	26.557	8.89421	85.648	31.6667
Pooled	35RV323	0.840054	19.4878	85.674	109.957	9.45479	225.414	5.75344	12.7432	19.6355	36.1314	74.2636	84.4545	35.9869	9.10252	81.6752	30.8333
Pooled	35RV326	0.636673	21.1823	76.4398	130.066	10.4105	238.735	4.68169	12.5096	15.0211	39.791	72.0034	115.556	29.102	8.34699	91.161	32.3333
Pooled	35RV333	0.656483	12.1967	96.1652	87.7472	8.0793	204.845	4.07659	8.0559	10.8597	19.4458	42.438	119.818	27.5098	7.92208	96.0398	34.3333
Pooled	35RV340	0.542075	13.1759	59.4552	92.4749	7.74735	173.395	3.85424	11.333	12.6973	28.3703	56.2548	89.9506	28.6847	8.18373	83.6112	33.5
Pooled	35RV344	0.849705	26.1437	121.362	152.58	10.0408	310.976	6.61175	14.486	25.006	46.1191	92.2228	160.034	34.1559	15.8104	115.273	30.0833
Pooled	35RV350	0.778474	18.7666	81.0727	114.916	8.72613	224.26	4.2946	10.6284	13.3272	26.0048	54.2551	121.229	34.4257	11.6897	103.201	31.25
Pooled	35RV356	0.65304	15.9837	66.6895	92.1808	8.4833	183.99	3.47185	9.0233	10.8877	23.3205	46.7034	102.845	29.4238	10.2231	92.7355	30
Pooled	35RV361	0.556852	15.0643	66.669	99.6873	8.36998	190.347	5.64079	11.3389	17.0881	29.0843	63.1522	108.136	27.7463	8.7159	83.1836	31.25
Pooled	35RV362	0.639417	22.8624	90.5616	156.042	12.3409	282.446	3.67606	12.8797	11.9716	39.8773	68.4047	156.393	30.1228	11.8379	119.526	30.75
Pooled	35RV363	0.55399	21.4807	64.1037	156.345	13.0376	255.521	3.86622	14.694	13.3244	41.9463	73.8309	151.95	32.2274	11.0141	123.958	30.75
Pooled	35RV366	0.530202	17.7792	76.5896	96.5574	9.96509	201.422	3.58566	10.6475	12.329	30.4614	57.0235	127.368	35.4442	17.1752	106.406	30.9167
Pooled	35RV368	0.516472	14.5127	52.4742	79.554	7.89135	154.949	3.68133	10.1802	11.9035	22.8782	48.6433	105.153	31.734	7.25907	90.3232	32.5
Pooled	35RV371	0.561183	18.4811	64.9743	110.393	10.4553	204.865	4.43035	11.3262	13.3562	28.7576	57.8702	122.181	31.5681	7.28291	91.5183	31.8333
Pooled	35RV375	0.634702	30.1296	90.6479	163.308	12.9793	297.7	6.09122	14.1578	24.6037	44.756	89.6087	145.242	37.9187	6.33267	113.792	31.5
Pooled	35RV391	0.652699	14.8625	72.1802	101.272	8.3385	197.306	4.9955	9.74339	17.5627	25.6064	57.908	101.795	30.9746	4.26707	81.3704	30.1667
Pooled	35RV393	0.750443	17.0294	75.2649	115.068	9.51755	217.631	4.2197	11.6904	14.9984	34.1053	65.0138	121.524	28.6025	4.44339	77.758	32.9167
Pooled	35RV394	0.877321	20.7923	88.579	129.456	9.43514	249.14	4.77718	14.0772	15.9844	38.3342	73.173	145.018	28.4855	5.52295	104.315	38.0833
Pooled	35RV400	0.615094	18.0727	73.9846	97.5661	8.92105	199.16	4.24717	10.514	14.912	29.0336	58.7067	100.745	34.3082	10.3155	96.8359	31.9167
Pooled	35RV408	0.402773	19.9138	62.3176	113.004	10.1743	205.813	4.90998	12.2442	13.8861	31.1436	62.1838	146.174	40.169	13.146	142.567	32.25
Pooled	35RV410	0.658951	19.2281	91.3057	114.922	10.271	236.385	6.49215	14.0694	23.7021	42.0027	86.2664	133.538	33.255	11.4859	98.9394	31.75
Pooled	35RV425	1.10356	17.2894	92.1161	96.6193	8.24286	215.371	6.07548	11.1977	23.0619	35.0291	75.3641	115.743	26.8965	8.33797	91.2285	29.6667
Pooled	35RV432	1.0809	15.965	90.5353	94.9769	8.57578	211.134	4.7152	9.26984	19.6088	29.7517	63.3455	112.379	24.6393	9.58915	89.9071	31.1667
Pooled	35RV434	0.532013	15.4108	62.8216	96.8993	8.50913	184.173	4.65706	11.7219	14.2497	29.1289	59.7576	126.802	37.8179	11.4406	116.346	32.3333
Pooled	35RV437	0.88946	15.3711	80.7217	99.5766	7.44365	204.003	5.10134	10.947	18.2215	30.3767	64.6466	85.2584	37.5272	12.7263	94.9746	31
Pooled	35RV438	0.782036	12.3568	63.2795	94.3702	7.89423	178.683	3.98601	7.97277	13.1057	19.0273	44.0918	90.4084	32.914	11.205	89.0446	30.0833
Pooled	35RV439	0.843477	22.7899	127.146	170.399	11.7789	332.957	5.70315	13.8411	21.0697	48.8733	89.4872	133.827	30.8661	12.286	112.92	35.6667
Pooled	35RV454	0.843212	12.6027	98.4769	108.669	10.7034	231.295	5.93538	13.1189	19.752	40.3433	79.1496	89.094	30.4417	11.9453	85.2653	26.1667
Pooled	35RV458	0.602511	14.6653	76.428	96.2916	8.57947	196.567	4.43391	10.6014	15.2195	31.7014	61.9562	95.3714	28.7538	15.903	88.1545	29.25
Pooled	35RV466	0.649906	20.1564	72.5375	132.057	11.3758	236.776	4.20454	10.4634	14.5735	26.0499	55.2914	109.577	29.3535	14.2818	92.7197	30.6667
Pooled	35RV467	0.563252	14.7639	58.203	91.0809	8.34456	172.956	4.30508	10.1101	13.6617	24.5005	52.5774	91.4541	25.59	14.5591	86.1781	30.3333
Pooled	35RV471	0.611336	25.3231	79.7577	146.943	13.2204	265.856	5.70902	15.2338	20.2224	42.7372	83.9025	171.411	40.8868	15.0011	153.184	30.3333
Pooled	35RV473	0.485221	17.2988	67.4662	100.329	9.93505	195.514	4.06545	10.5579	13.4044	28.8216	56.8493	138.458	24.4321	16.2005	95.3416	33.5
Pooled	35RV477	0.836687	18.5106	95.0164	115.654	9.28207	239.3	5.18581	9.39573	20.7311	30.8707	66.1833	103.074	31.4964	12.1144	99.4095	33.4167
Pooled	35RV480	0.570913	13.707	68.8843	86.6604	7.74626	177.569	4.96123	10.8627	18.0532	29.1869	63.064	93.9607	27.1304	14.1225	85.34	33
Pooled	35RV488	0.437421	19.727	50.2652	101.19	11.2419	182.861	3.97673	10.4579	12.3883	23.2296	50.0525	131.335	32.5011	17.6056	114.461	31.4167
Pooled	35RV492	0.609205	15.9754	84.5515	96.2402	8.60648	205.983	5.56745	11.4814	20.7365	32.3645	70.15	87.001	26.9023	10.9724	80.411	29.75
Pooled	35RV493	0.524044	16.7651	65.7344	101.26	9.21195	193.495	5.14181	11.3456	16.6154	28.8305	61.9333	122.812	25.5989	13.7183	101.417	33.0833
Pooled	35RV494	0.796038	20.4904	91.4101	127.959	11.0864	251.742	5.46277	12.7147	18.8805	36.5654	73.6234	118.175	28.5453	12.2455	98.2464	31.3333
Pooled	35RV495	0.594768	17.4332	68.1684	98.587	9.64965	194.433	5.21378	11.5089	19.7681	32.4095	68.9003	118.341	29.6399	13.9349	93.7075	32.1667
Pooled	35RV497	0.601123	25.9681	92.1633	163.326	12.9482	295.007	6.86406	17.0885	23.6244	47.3187	94.8956	172.315	29.6331	7.46869	143.964	31.75
Pooled	35RV500	0.726745	16.5665	66.8616	100.688	9.13398	193.976	5.15118	11.7036	12.5872	25.8172	55.2592	138.516	23.3372	5.47241	94.6943	30.75
Pooled	35RV503	0.569115	14.8922	43.2411	90.9496	8.43862	158.091	4.39403	8.93057	13.9521	19.3444	46.6211	91.4863	33.595	6.70269	84.0454	32.5
Pooled	35RV506	0.709772	21.2801	83.3348	127.566	9.93629	242.827	4.18042	9.40268	13.5275	25.5451	52.6557	121.178	23.6233	9.92518	89.9776	33.0833
Pooled	35RV508	0.764596	17.0487	79.4162	108.025	9.57955	214.834	4.79321	10.8433	16.9226	29.8478	62.4069	110.231	31.9335	10.0416	81.2055	29.5833
Pooled	35RV523	0.777007	17.5642	96.7443	98.6078	9.79424	223.487	6.34508	12.3523	20.0424	30.892	69.6318	128.598	33.3117	10.5898	116.051	27.4167
Pooled	35RV538	0.683023	19.7485	108.148	135.705	9.68618	273.971	6.28299	13.8051	22.8611	47.8515	90.8008	127.891	26.9002	13.9567	98.0853	30.75
Pooled	35RV539	0.636909	31.2138	92.8183	199.451	17.519	341.639	6.14724	16.0877	21.1039	45.2714	88.6102	199.877	41.3698	19.4352	187.705	30.8333
Pooled	35RV556	0.671646	20.2347	110.821	116.981	11.2101	259.919	5.63703	11.1752	21.2979	33.3686	71.4788	121.972	32.4434	11.9734	110.74	27.5833
Pooled	35RV558	0.775504	11.8703	82.9457	59.1906	7.16972	161.952	4.48126	6.18165	16.7113	15.6726	43.0468	94.1691	30.3157	13.6729	96.3771	28.9167
Pooled	35RV559	0.522848	19.3002	102.323	122.796	10.9253	255.868	5.26552	10.8223	22.2427	37.203	75.5336	118.94	28.9328	14.4812	101.317	32.4167
Pooled	35RV561	0.453609	16.2796	70.6421	98.9035	9.28799	195.567	4.7081	9.07617	14.5305	23.0473	51.3621	141.702	33.0948	9.93689	120.98	30.4167
Pooled	35RV567	0.794605	15.7756	80.1298	91.3816	8.79513	196.877	5.50246	8.93207	21.2096	23.0991	58.7432	99.6637	28.9403	11.9196	81.6057	29.9167
Pooled	35RV570	0.504075	22.4457	67.377	120.337	12.0022	222.666	6.23126	15.7026	20.6458	42.276	84.8557	147.387	32.9059	10.5353	132.795	31.6667
Pooled	35RV572	0.658054	17.0268	74.4358	84.2804	9.70205	186.103	6.17648	11.0853	21.8586	31.3494	70.4697	125.998	24.3032	13.6018	116.426	32.8182
Pooled	35RV579	0.572211	17.0657	66.155	94.8819	9.47391	188.149	4.99133	11.4801	17.5716	28.6255	62.6685	165.895	26.4939	8.22245	116.677	30.25

## Sheet: CV
Experiment	ID	3mtp	3msp	4mtb	4msb	5msp	SC	7mth	7msh	8mto	8mso	LC	I3M	NMOI3M	4MOI3M	indolic	FT
1	35RV008	0.571825	0.43372	0.484008	0.440385	0.361181	0.426013	0.295583	0.510074	0.452573	0.590404	0.486083	0.283519	0.207275	0.361171	0.198233	0.0834987
1	35RV011	0.633397	0.647006	0.38957	0.472045	0.43249	0.423609	0.459312	0.43315	0.690545	0.469499	0.42827	0.433267	0.217823	0.438373	0.297958	0.0813379
1	35RV014	1.14711	0.894709	1.07403	0.943591	0.835696	0.968345	0.707287	1.09536	0.622211	1.36625	1.21586	0.783084	0.392518	0.942435	0.627788	0.0777944
1	35RV018	0.388749	0.182325	0.486921	0.130181	0.0485475	0.198611	0.478897	0.316927	0.63753	0.263149	0.146064	0.439377	0.172578	0.307234	0.250067	0.0607495
1	35RV020	1.15695	0.562318	1.16432	0.591429	0.327048	0.726359	0.572879	0.25877	1.02587	0.517407	0.472008	0.330111	0.160457	0.307826	0.209877	0.0556793
1	35RV024	0.744206	0.30042	0.631539	0.346704	0.292859	0.369925	0.676543	0.337485	0.757478	0.39223	0.330708	0.359658	0.313166	0.629038	0.301427	0.0738461
1	35RV036	0.569155	0.395773	0.499488	0.429406	0.416044	0.433931	0.508736	0.87743	0.668806	0.807997	0.758853	0.305305	0.152451	0.335697	0.243537	0.0440349
1	35RV046	0.531886	0.511801	0.547759	0.501359	0.398099	0.487157	0.593911	0.481734	0.727951	0.766331	0.553747	0.338778	0.233549	0.792446	0.250811	0.0634324
1	35RV052	0.697799	0.312325	0.571551	0.251816	0.237649	0.330967	0.304497	0.422015	0.484957	0.605376	0.506797	0.425081	0.155721	0.291162	0.326406	0.0533761
1	35RV053	0.826572	0.198398	0.730082	0.340062	0.348381	0.319096	0.417029	0.134993	0.680593	0.397676	0.34381	0.293245	0.148002	0.305465	0.229928	0.038222
1	35RV054	0.663983	0.35289	0.700329	0.510098	0.299892	0.330511	0.668461	0.225559	0.975005	0.321062	0.333218	0.534446	0.27013	0.3826	0.364131	0.0464199
1	35RV055	0.438631	0.153381	0.359712	0.134713	0.0411122	0.131846	0.436397	0.332575	0.638053	0.456548	0.377266	0.277113	0.348802	0.380818	0.264565	0.0548687
1	35RV060	0.376438	0.338955	0.412908	0.33812	0.214722	0.339347	0.537291	0.344392	0.719733	0.429236	0.365695	0.18265	0.284955	0.518531	0.208723	0.0941636
1	35RV062	0.748825	0.649005	0.922347	0.700536	0.568175	0.736109	0.733718	0.485166	1.11724	0.786317	0.725249	0.699086	0.133947	1.21854	0.555836	0.044135
1	35RV064	0.406286	0.333027	0.63337	0.451127	0.410145	0.489511	0.396989	0.351973	0.617076	0.520988	0.459265	0.113375	0.231701	0.458267	0.117799	0.0744602
1	35RV069	0.603654	0.441619	0.453918	0.549081	0.304236	0.441977	0.295355	0.207844	0.614979	0.368565	0.318551	0.190232	0.142261	0.342821	0.119657	0.0771845
1	35RV070	0.587076	0.348079	0.488854	0.480179	0.286586	0.371498	0.324055	0.291396	0.426422	0.319134	0.214514	0.404572	0.287311	0.442715	0.333788	0.0538516
1	35RV071	0.47654	0.355784	0.558964	0.433939	0.253506	0.432921	0.583044	0.124636	0.672522	0.148794	0.181942	0.346599	0.169621	0.711573	0.218057	0.0372484
1	35RV073	0.711055	0.564448	0.635733	0.609889	0.389653	0.583547	0.310158	0.487044	0.488206	0.698352	0.580053	0.272585	0.270669	0.273885	0.209062	0.0648722
1	35RV092	0.476496	0.396888	0.414064	0.288974	0.290841	0.327182	0.446808	0.318254	0.608321	0.438357	0.331319	0.226731	0.251755	0.568475	0.2115	0.0809217
1	35RV093	0.659292	0.15113	0.648224	0.198818	0.154025	0.337466	0.38478	0.25538	0.490098	0.449468	0.361599	0.292682	0.18282	0.518103	0.146021	0.0873874
1	35RV094	0.460439	0.318802	0.315681	0.40381	0.30445	0.294714	0.305253	0.209389	0.561171	0.361154	0.27896	0.211757	0.213158	0.36932	0.138823	0.0631303
1	35RV095	0.190346	0.347955	0.333028	0.506489	0.40396	0.365337	0.340976	0.508591	0.534984	0.638856	0.474386	0.338021	0.219569	0.674483	0.176182	0.0635367
1	35RV099	0.618912	0.373445	0.523992	0.504274	0.261594	0.44109	0.44857	0.466739	0.644005	0.573302	0.423111	0.227105	0.172089	0.326805	0.136862	0.0806365
1	35RV101	0.461159	0.825364	0.509435	0.829934	0.586762	0.656259	0.358308	0.312464	0.587292	0.392201	0.233148	0.637921	0.24126	0.90953	0.49997	0.0960049
1	35RV108	0.676393	0.556992	0.406337	0.543931	0.36083	0.486417	0.446869	0.479252	0.669532	0.514404	0.371684	0.142966	0.143518	0.484383	0.100958	0.100664
1	35RV112	0.565411	0.207939	0.63453	0.172993	0.210039	0.226531	0.793941	0.259442	1.04779	0.153418	0.249719	0.401478	0.238714	0.465401	0.326709	0.0761268
1	35RV114	0.201072	0.243477	0.240232	0.240407	0.232094	0.198759	0.515535	0.229497	0.702696	0.492208	0.3468	0.197782	0.19637	0.324126	0.153031	0.078372
1	35RV118	0.511095	0.385545	0.395322	0.371764	0.307999	0.358243	0.287625	0.343111	0.406566	0.425	0.338729	0.622726	0.187571	0.541497	0.46372	0.0865503
1	35RV137	0.621619	0.581935	0.518903	0.68044	0.378767	0.562089	0.487681	0.305612	0.556325	0.455	0.262763	0.143868	0.175825	0.418294	0.108042	0.0891289
1	35RV144	0.596355	0.619181	0.628606	0.741567	0.528577	0.663397	0.425658	0.495298	0.679134	0.747144	0.522005	0.197478	0.212931	0.525495	0.188852	0.0993472
1	35RV147	0.652185	0.734383	0.765057	0.872293	0.676009	0.678359	0.876314	0.331346	1.39915	0.467417	0.453357	0.579009	0.240285	0.855638	0.408076	0.126761
1	35RV148	0.487994	0.205816	0.415296	0.233944	0.276147	0.215883	0.35203	0.379982	0.685349	0.402175	0.246368	0.352847	0.34526	0.367245	0.274451	0.112387
1	35RV150	0.452362	0.422611	0.401006	0.446245	0.273453	0.340515	0.475114	0.247411	0.665356	0.336646	0.241975	0.204738	0.271617	0.270739	0.167543	0.0509902
1	35RV159	0.41795	0.286114	0.574153	0.367088	0.155132	0.37023	0.523763	0.236889	0.726232	0.343146	0.266275	0.269713	0.349144	0.311318	0.190672	0.0777282
1	35RV164	0.384217	0.379232	0.514278	0.49148	0.355556	0.414776	0.530976	0.51708	0.673109	0.606624	0.441373	0.214453	0.198085	0.518014	0.12823	0.0632627
1	35RV166	0.542236	0.875095	0.557302	0.798883	0.645678	0.687469	0.458194	0.570782	0.635663	0.803324	0.571989	0.299147	0.0805925	0.932331	0.193525	0.0393281
1	35RV169	0.614489	0.184484	0.341883	0.205276	0.212646	0.200987	0.43645	0.297146	0.625468	0.407801	0.366728	0.481351	0.123117	0.83793	0.373033	0.0288402
1	35RV170	0.563169	0.19022	0.391969	0.281044	0.174432	0.222409	0.365589	0.236445	0.491778	0.318278	0.256735	0.186799	0.12595	0.412526	0.0888866	0.0624607
1	35RV172	0.646393	0.354651	0.821793	0.345137	0.251974	0.508847	0.629723	0.290614	0.811012	0.571487	0.528685	0.241902	0.210332	0.369939	0.154917	0.0445429
1	35RV183	0.377203	0.308965	0.396917	0.45357	0.310566	0.353959	0.596626	0.574783	0.727953	0.714323	0.442112	0.217499	0.310193	0.620959	0.157238	0.0752226
1	35RV193	0.465003	0.186439	0.54423	0.252767	0.159803	0.261456	0.573921	0.355628	0.662244	0.479949	0.314784	0.208011	0.281073	0.42706	0.121384	0.0679642
1	35RV195	0.241358	0.313888	0.136891	0.388494	0.340571	0.230361	0.613146	0.378258	0.785173	0.362029	0.225089	0.541734	0.342487	0.629646	0.473906	0.0504853
1	35RV202	0.422722	0.388557	0.497641	0.604204	0.335787	0.439103	0.413732	0.399004	0.597664	0.485407	0.405001	0.394305	0.0929051	0.71734	0.276296	0.0403436
1	35RV208	0.628437	0.404521	0.462465	0.438617	0.340014	0.413242	0.515859	0.418023	0.707954	0.651951	0.539392	0.467956	0.295068	0.435873	0.309822	0.0447108
1	35RV215	0.57865	0.552025	0.464216	0.641577	0.717417	0.55262	0.297712	0.731081	0.30674	0.747498	0.604041	0.66199	0.253154	0.573989	0.503065	0.0933139
1	35RV216	0.307349	0.418324	0.380741	0.617871	0.42229	0.437071	0.373511	0.467914	0.619132	0.573083	0.396927	0.212022	0.194089	0.403923	0.17658	0.0504824
1	35RV218	0.232196	0.340548	0.384657	0.366644	0.343668	0.300301	0.238453	0.475358	0.308937	0.623704	0.393176	0.617563	0.137514	0.580298	0.441407	0.0425981
1	35RV222	0.569958	0.436946	0.335023	0.38807	0.327816	0.249554	0.337896	0.284023	0.432401	0.294653	0.179721	0.25706	0.202417	0.432219	0.178448	0.034401
1	35RV225	0.51003	0.154587	0.377738	0.192561	0.0827777	0.173142	0.34407	0.391458	0.491494	0.466211	0.40756	0.335934	0.237959	0.596874	0.258176	0.0503798
1	35RV229	0.30222	0.449343	0.357625	0.473889	0.345358	0.38847	0.181855	0.321791	0.347244	0.299809	0.215781	0.275241	0.15443	0.346477	0.185487	0.0453089
1	35RV232	0.846682	0.463256	0.613082	0.550679	0.365606	0.424556	0.632553	0.607598	0.740503	0.813216	0.709949	0.273531	0.1279	0.509559	0.198153	0.0568457
1	35RV238	0.979855	0.271439	0.86809	0.419036	0.271067	0.513126	0.491393	0.389204	0.752052	0.602473	0.571879	0.325082	0.159094	0.773651	0.262127	0.0788813
1	35RV244	0.675835	0.284922	0.796387	0.325395	0.249464	0.47672	0.466955	0.343382	0.685227	0.655357	0.576388	0.0811175	0.174095	0.1702	0.090716	0.0375614
1	35RV252	0.776527	0.404599	0.740929	0.367523	0.282862	0.439196	0.443982	0.275571	0.678425	0.540507	0.475996	0.189999	0.109512	0.346698	0.133684	0.0397156
1	35RV257	0.45846	0.387762	0.488151	0.403778	0.303831	0.40173	0.538933	0.393499	0.653559	0.423742	0.443876	0.352765	0.260116	0.374944	0.318857	0.0634324
1	35RV258	0.850181	0.53557	0.534052	0.542453	0.324923	0.513548	0.291006	0.302028	0.577722	0.565068	0.444539	0.165157	0.0864929	1.7159	0.153976	0.0452437
1	35RV260	0.533035	0.410796	0.489595	0.528556	0.338292	0.362221	0.504659	0.257014	0.706179	0.448467	0.382356	0.247648	0.211101	0.375598	0.172744	0.0758927
1	35RV262	0.859336	0.428986	0.83095	0.476362	0.385127	0.566753	0.425764	0.384255	0.676992	0.690236	0.600221	0.252745	0.19425	0.549735	0.228024	0.0250473
1	35RV275	0.664378	0.249609	0.700633	0.41471	0.258922	0.456588	0.283344	0.275293	0.490015	0.479742	0.394725	0.0868177	0.175318	0.298888	0.112396	0.0274605
1	35RV276	0.81957	0.581289	0.896423	0.483833	0.469918	0.590785	0.753998	0.677963	0.791678	0.846323	0.783189	0.533199	0.139808	0.289295	0.396805	0.0547101
1	35RV277	0.378477	0.452534	0.347628	0.298797	0.252821	0.235298	0.462789	0.162586	0.463327	0.284228	0.282781	0.415978	0.269445	0.511818	0.332713	0.0303466
1	35RV297	0.502939	0.658026	0.589331	0.850209	0.664927	0.695965	0.571567	0.502746	0.917326	0.8057	0.615895	0.600178	0.22938	1.21152	0.365289	0.132464
1	35RV305	0.574079	0.318419	0.428786	0.505288	0.401701	0.377994	0.664288	0.469391	0.906358	0.598173	0.458014	0.300638	0.294005	0.373529	0.136042	0.138767
1	35RV315	0.400451	0.192556	0.418122	0.237527	0.173376	0.151645	0.854162	0.237287	1.01212	0.381233	0.455599	0.26019	0.164785	0.440925	0.205804	0.110079
1	35RV323	0.439959	0.17776	0.59395	0.390281	0.136563	0.175685	0.68722	0.270996	0.842335	0.417468	0.400885	0.44078	0.449205	0.535627	0.435425	0.156233
1	35RV326	0.433126	0.416675	0.36122	0.485453	0.420447	0.299164	0.678869	0.24938	0.883407	0.383834	0.297984	0.269458	0.115112	0.75536	0.205704	0.113621
1	35RV333	0.671782	0.353294	0.666561	0.412196	0.278563	0.519369	0.415898	0.339134	0.471938	0.482665	0.432251	0.307972	0.384751	0.44681	0.317797	0.11723
1	35RV340	0.369967	0.3776	0.455269	0.511421	0.349098	0.441104	0.516444	0.35815	0.829328	0.519214	0.401772	0.364204	0.127462	0.542972	0.21753	0.0971295
1	35RV344	0.550446	0.289373	0.329629	0.539579	0.285332	0.388517	0.625224	0.498248	0.905789	0.595637	0.471567	0.528611	0.226542	0.358666	0.384933	0.0859475
1	35RV350	0.482232	0.224477	0.416622	0.358448	0.243149	0.282586	0.485971	0.246588	0.67518	0.375565	0.282615	0.181361	0.233517	0.416617	0.0988915	0.10699
1	35RV356	0.490621	0.368315	0.462946	0.834645	0.375476	0.627764	0.362924	0.383917	0.502282	0.554939	0.370711	0.283606	0.139466	0.530056	0.2016	0.140761
1	35RV361	0.431004	0.423341	0.58391	0.524118	0.259817	0.444728	0.748833	0.282121	0.860392	0.404831	0.415312	0.271742	0.115664	0.335553	0.206439	0.163969
1	35RV362	0.714957	0.431683	0.591833	0.537965	0.376116	0.458475	0.450895	0.245737	0.454813	0.357046	0.307142	0.392378	0.190309	0.391757	0.316558	0.11999
1	35RV363	0.647196	0.365597	0.320073	0.403085	0.362301	0.373268	0.866947	0.471543	0.874988	0.55113	0.538007	0.494864	0.214304	0.570688	0.341288	0.12102
1	35RV366	0.494353	0.302867	0.682071	0.634007	0.270402	0.56597	0.650225	0.363015	0.97465	0.613715	0.559598	0.327456	0.159238	0.39251	0.192442	0.11812
1	35RV368	0.492683	0.264455	0.351355	0.561257	0.212344	0.354563	0.587628	0.332789	0.709336	0.508972	0.373555	0.288508	0.194526	0.301109	0.219252	0.0960466
1	35RV371	0.668753	0.202511	0.546057	0.280205	0.233049	0.309791	0.419041	0.320648	0.610887	0.484315	0.373808	0.187049	0.173524	0.471526	0.0964363	0.101432
1	35RV375	0.263115	0.366938	0.355586	0.31302	0.269161	0.308899	0.570283	0.323564	0.730735	0.449398	0.418533	0.305294	0.150532	0.79305	0.222468	0.0950207
1	35RV391	0.358363	0.261956	0.278622	0.389336	0.239001	0.323323	0.525556	0.191383	0.65657	0.371869	0.282691	0.256772	0.15631	0.674195	0.205208	0.138716
1	35RV393	0.578751	0.319218	0.463419	0.496669	0.349549	0.394606	0.86722	0.251268	1.10319	0.428686	0.394972	0.315409	0.300006	0.325697	0.266158	0.0921376
1	35RV394	0.472096	0.592506	0.271241	0.702745	0.515898	0.501217	0.365718	0.4272	0.519832	0.520101	0.369929	0.275426	0.189279	0.60322	0.233054	0.0708992
1	35RV400	0.531677	0.33081	0.416219	0.566374	0.277517	0.381291	0.449986	0.370758	0.579286	0.520451	0.398304	0.327999	0.118333	0.519178	0.225724	0.0937424
1	35RV408	0.229952	0.537896	0.288057	0.599848	0.427795	0.466785	0.523276	0.394282	0.639829	0.459771	0.445915	0.54894	0.15409	0.566127	0.421283	0.100659
1	35RV410	0.448071	0.331819	0.412337	0.409071	0.241469	0.285028	0.637672	0.299312	0.861346	0.385029	0.28775	0.180432	0.176254	0.3782	0.117807	0.116678
1	35RV425	0.550038	0.231459	0.659067	0.20028	0.309102	0.315052	1.02262	0.298264	1.21569	0.549675	0.591668	0.256755	0.201109	0.419351	0.218023	0.157796
1	35RV432	0.455308	0.258974	0.34828	0.397105	0.260621	0.318523	0.582042	0.194514	0.708408	0.354227	0.270612	0.388032	0.32327	0.543643	0.236603	0.120205
1	35RV434	0.589883	0.450591	0.472299	0.564449	0.437204	0.504039	0.417655	0.267417	0.537376	0.373035	0.301839	0.569223	0.171221	0.599332	0.387554	0.0982815
1	35RV437	0.551439	0.362619	0.486754	0.50492	0.359968	0.446606	0.440732	0.290994	0.642453	0.453407	0.318668	0.338021	0.346925	0.517603	0.325593	0.0715068
1	35RV438	0.567472	0.341352	0.45334	0.507565	0.371187	0.397426	0.775703	0.274652	0.912155	0.519038	0.34678	0.496753	0.235286	0.252763	0.290701	0.169549
1	35RV439	0.360177	0.465385	0.395528	0.728517	0.38099	0.531524	0.664238	0.221676	0.950815	0.370622	0.294335	0.216485	0.141158	0.658009	0.151159	0.133221
1	35RV454	0.498883	0.469076	0.579903	0.472994	0.302297	0.3771	0.80679	0.215274	1.03207	0.372031	0.398528	0.434208	0.322046	0.22766	0.287247	0.114818
1	35RV458	0.547438	0.33885	0.496216	0.371185	0.309542	0.334915	0.758502	0.208626	0.910745	0.430405	0.388622	0.254887	0.300462	0.171948	0.250758	0.144331
1	35RV466	0.42922	0.378759	0.414258	0.515312	0.501156	0.427827	0.555839	0.317967	0.801888	0.390336	0.328965	0.267565	0.239938	0.664332	0.200235	0.127125
1	35RV467	0.645942	0.307452	0.372884	0.445893	0.291789	0.367217	0.489808	0.218007	0.68484	0.321826	0.21783	0.234997	0.155897	0.62352	0.175021	0.156627
1	35RV471	0.515584	0.518194	0.441767	0.585655	0.358379	0.493845	0.595294	0.406488	0.667754	0.517619	0.335016	0.26573	0.332498	0.6567	0.268459	0.135023
1	35RV473	0.461727	0.472869	0.321988	0.516221	0.443159	0.40263	0.655337	0.245991	0.816842	0.333312	0.289801	0.212961	0.209692	0.553757	0.159322	0.134391
1	35RV477	0.517116	0.351034	0.28485	0.334124	0.324211	0.269234	0.613555	0.346298	0.616415	0.437858	0.334579	0.738024	0.13618	0.821322	0.501341	0.0985079
1	35RV480	0.579875	0.349607	0.628163	0.312902	0.269441	0.400126	0.921837	0.297268	1.05946	0.482495	0.47902	0.381418	0.147089	0.575876	0.290681	0.159191
1	35RV488	0.635577	0.144263	0.465689	0.219952	0.188557	0.208023	0.512423	0.280015	0.666904	0.392981	0.259518	0.322442	0.224938	0.394167	0.242463	0.149047
1	35RV492	0.414712	0.47814	0.363626	0.464959	0.280289	0.401674	0.537381	0.213697	0.615323	0.377353	0.18732	0.269138	0.163764	0.227359	0.225477	0.151186
1	35RV493	0.887576	0.320177	0.357715	0.513357	0.259081	0.40938	0.748338	0.332823	0.74344	0.419471	0.362936	0.36746	0.198964	0.462941	0.29965	0.0968284
1	35RV494	0.559494	0.247321	0.248775	0.339425	0.155463	0.246743	0.686803	0.201595	1.00623	0.287235	0.321076	0.175124	0.17962	0.275392	0.143753	0.168396
1	35RV495	0.67716	0.453971	0.472013	0.402863	0.37573	0.367719	0.830746	0.197731	0.979461	0.443095	0.374446	0.185684	0.307338	0.337541	0.167591	0.134902
1	35RV497	0.40634	0.486589	0.534114	0.337146	0.383097	0.398331	0.837347	0.426541	0.896659	0.47973	0.515885	0.568289	0.259532	0.649262	0.485765	0.149628
1	35RV500	0.65693	0.355177	0.451784	0.38707	0.25664	0.366003	0.67724	0.369405	0.766295	0.375101	0.373691	0.466277	0.454657	1.16005	0.384021	0.153789
1	35RV503	0.573525	0.243178	0.4795	0.408858	0.347154	0.360423	0.609167	0.427399	0.691309	0.535617	0.302383	0.189112	0.178837	0.37159	0.174033	0.121525
1	35RV506	0.876358	0.321096	0.45019	0.433102	0.284324	0.406083	0.342837	0.506138	0.55985	0.600182	0.409034	0.153267	0.0950877	0.804487	0.133638	0.129359
1	35RV508	0.425892	0.56888	0.42998	0.674562	0.505036	0.524053	0.454533	0.440736	0.621016	0.492709	0.381805	0.34157	0.171703	0.471907	0.233549	0.097158
1	35RV523	0.599203	0.310969	0.584903	0.460883	0.209427	0.395258	0.638044	0.496905	0.868652	0.767586	0.676785	0.43647	0.112722	0.562977	0.304875	0.0841246
1	35RV538	0.759616	0.292478	0.522839	0.372002	0.307092	0.403759	0.343651	0.552609	0.410117	0.708571	0.526016	0.150454	0.207317	0.728302	0.144051	0.0625778
1	35RV539	0.595436	0.453533	0.612811	0.421289	0.378761	0.392264	0.746055	0.318632	0.960896	0.507059	0.415558	0.28298	0.428047	1.44053	0.274797	0.0782011
1	35RV556	0.651949	0.6255	0.706935	0.658189	0.466321	0.633589	0.557955	0.260012	0.664201	0.355946	0.366975	0.523507	0.238894	0.618477	0.384204	0.0721312
1	35RV558	0.394049	0.146079	0.474344	0.144987	0.200215	0.255101	0.385215	0.250933	0.573435	0.370335	0.335758	0.62112	0.168127	0.727888	0.378512	0.0555172
1	35RV559	0.311575	0.507611	0.406151	0.566669	0.552818	0.461046	0.380078	0.430509	0.608084	0.592146	0.508437	0.325158	0.143669	0.462769	0.240069	0.0429735
1	35RV561	0.706943	0.414767	0.609137	0.488386	0.41556	0.481175	0.446921	0.404312	0.649433	0.649164	0.521712	0.314084	0.173541	0.826609	0.230823	0.0451387
1	35RV567	0.496359	0.375184	0.403104	0.521378	0.204858	0.353278	0.231055	0.245617	0.371371	0.424074	0.313599	0.350752	0.142791	0.269357	0.189965	0.0397156
1	35RV570	0.727881	0.243143	0.608699	0.322524	0.353751	0.251107	0.65178	0.571579	0.627268	0.626404	0.577985	0.561967	0.241352	0.606516	0.46697	0.0797724
1	35RV572	0.677702	0.929531	0.934652	0.966	0.704617	0.926735	1.04651	0.852934	1.15548	1.18877	1.08949	0.698926	0.179377	1.23943	0.552845	0.0936436
1	35RV579	0.814266	0.79154	0.745356	0.855072	0.78574	0.751494	0.388313	0.738833	0.492873	0.807898	0.682042	0.518422	0.23019	0.498748	0.433388	0.0554725
2	35RV008	0.462493	0.428713	0.72082	0.669582	0.518567	0.635256	0.157774	0.412302	0.368815	0.592346	0.402491	0.5453	1.31876	1.22601	0.677953	0.0565685
2	35RV011	1.30619	0.4387	1.47512	0.526728	0.46475	0.710387	0.530085	0.438419	0.709894	0.962824	0.708542	0.662763	1.35831	0.940273	0.594924	0.0800641
2	35RV014	0.87626	0.539735	0.835023	0.750614	0.505155	0.761348	0.392488	0.532445	0.652211	0.812241	0.674473	0.229824	1.27845	0.725851	0.280198	0.0612245
2	35RV018	0.502823	0.753893	0.53345	0.740507	0.535671	0.574809	0.325968	0.548482	0.514225	0.775741	0.562669	0.363495	1.28544	0.635443	0.112386	0.066221
2	35RV020	0.566559	0.333934	0.839278	0.416526	0.280096	0.547327	0.413918	0.291472	0.569583	0.536454	0.495555	0.382177	1.37628	0.665431	0.219369	0.0188679
2	35RV024	0.728048	0.382529	0.729475	0.335738	0.304219	0.325013	0.467276	0.317697	0.70291	0.516335	0.521967	0.196745	1.30898	0.820658	0.403591	0.0181818
2	35RV036	0.368558	0.542954	0.505852	0.567284	0.459522	0.50529	0.370829	0.597092	0.492658	0.683731	0.576313	0.353479	1.29057	1.04342	0.542621	0.0670924
2	35RV046	1.3736	0.393676	1.15272	0.663589	0.40193	0.871007	0.548844	0.741848	0.776587	1.20932	0.941461	0.260424	1.17696	0.987036	0.460585	0.0737694
2	35RV052	0.792258	0.406258	0.660631	0.39004	0.339908	0.368856	0.23851	0.403603	0.463572	0.558353	0.423528	0.336609	1.16096	0.679718	0.197415	0.0358029
2	35RV053	0.48858	0.404692	0.674912	0.429669	0.302592	0.441918	0.374776	0.355717	0.565649	0.563269	0.486629	0.288533	1.2084	0.672312	0.12106	0.0521912
2	35RV054	0.462375	0.550314	0.662379	0.700421	0.442448	0.648235	0.336059	0.546544	0.451278	0.74047	0.513365	0.302451	1.2414	0.970866	0.450319	0.0288212
2	35RV055	0.498832	0.649674	0.421789	0.652644	0.525657	0.502694	0.230069	0.399301	0.244364	0.626328	0.336198	0.385178	1.25168	0.711955	0.366084	0.0505629
2	35RV060	0.761864	0.53166	0.71318	0.431974	0.478457	0.57888	0.402184	0.628431	0.60258	0.875239	0.682137	0.324803	1.15966	0.699888	0.242111	0.0243673
2	35RV062	0.97024	0.514997	0.737042	0.711189	0.39572	0.519721	0.50166	0.3357	0.704273	0.575525	0.551624	0.301141	1.28923	0.938757	0.524421	0.0648379
2	35RV064	0.57931	0.435959	0.700667	0.568756	0.362329	0.520966	0.315414	0.25165	0.415443	0.460487	0.372078	0.327385	1.10696	0.921553	0.358137	0.0608644
2	35RV069	0.508936	0.680275	0.490969	0.670438	0.458308	0.499246	0.512997	0.50463	0.556803	0.645699	0.522616	0.360833	0.954204	0.656516	0.153857	0.0407842
2	35RV070	0.390039	0.660039	0.413958	0.637111	0.315316	0.429386	0.293983	0.435808	0.31652	0.656633	0.377499	0.39812	1.1117	0.726717	0.24681	0.0415945
2	35RV071	0.656909	0.693987	0.585724	0.745987	0.729442	0.610852	0.255706	0.446026	0.462402	0.491659	0.421724	0.396286	1.09977	0.946506	0.338577	0.0733568
2	35RV073	0.405492	0.778823	0.445453	0.816469	0.548935	0.651522	0.33403	0.540247	0.530598	0.624094	0.509926	0.453789	1.25425	1.29878	0.672955	0.0772641
2	35RV092	0.595331	0.57918	0.685234	0.673724	0.541375	0.635225	0.136717	0.355494	0.242982	0.62831	0.389127	0.327954	1.42135	0.797948	0.384334	0.0644235
2	35RV093	0.830932	0.699729	0.721558	0.847083	0.842566	0.760743	0.522053	0.760701	0.635519	0.930445	0.622574	0.379817	0.866765	1.4237	0.827615	0.122524
2	35RV094	0.561052	0.517976	0.453139	0.378954	0.400613	0.289743	0.335571	0.543993	0.436804	0.671053	0.496133	0.265214	1.28565	1.33462	0.704521	0.0520146
2	35RV095	0.431507	0.460619	0.429819	0.472837	0.3947	0.403282	0.335524	0.495817	0.475668	0.58123	0.481021	0.263574	1.15476	1.3045	0.910198	0.0648085
2	35RV099	0.731612	0.302724	0.859561	0.559496	0.280956	0.611329	0.53331	0.69369	0.701051	1.06585	0.845708	0.233897	1.18189	1.26351	0.656505	0.0676201
2	35RV101	0.564532	0.618082	0.657431	0.513702	0.344565	0.560503	0.332164	0.361027	0.408451	0.68476	0.453757	0.279692	1.31014	1.20078	0.61752	0.046713
2	35RV108	0.551388	0.400089	0.595554	0.527124	0.323869	0.472021	0.255565	0.365723	0.257725	0.504986	0.371512	0.479027	1.16349	1.05602	0.550569	0.106176
2	35RV112	0.421804	0.3116	0.479049	0.178924	0.325949	0.214112	0.276601	0.408172	0.195346	0.42499	0.247768	0.403036	1.24396	1.59043	0.80086	0.100984
2	35RV114	0.871267	0.505037	0.894865	0.591656	0.29798	0.565115	0.360988	0.335972	0.624431	0.709668	0.560543	0.272819	1.35061	1.14916	0.606997	0.0681666
2	35RV118	0.335509	0.438407	0.385209	0.430157	0.343701	0.381143	0.247379	0.406798	0.345725	0.462946	0.358776	0.310397	1.14513	1.04408	0.476466	0.0772641
2	35RV137	1.05466	0.325311	0.818369	0.437841	0.23096	0.495903	0.751392	0.260163	0.964947	0.548289	0.686047	0.444044	1.27882	0.732919	0.224365	0.113404
2	35RV144	0.692624	0.307693	0.613095	0.394456	0.203862	0.314681	0.234523	0.201283	0.386696	0.288021	0.294534	0.260966	1.41787	0.923984	0.575122	0.0463701
2	35RV147	0.698424	0.569895	0.753433	0.513615	0.249779	0.466304	0.326196	0.433436	0.378214	0.54047	0.436734	0.245093	0.825625	0.957882	0.383139	0.0542514
2	35RV148	0.779746	0.272032	0.594842	0.331527	0.244993	0.332774	0.251401	0.199642	0.229963	0.390706	0.23989	0.2357	0.815447	0.716768	0.308505	0.103427
2	35RV150	0.193103	0.402039	0.419751	0.548479	0.334442	0.398107	0.504064	0.428654	0.500988	0.406462	0.439071	0.331935	1.25535	0.679275	0.320645	0.0689057
2	35RV159	0.411335	0.525355	0.522245	0.57262	0.35674	0.500341	0.405061	0.64257	0.46456	0.756143	0.577674	0.437034	0.894369	0.972425	0.323137	0.0538341
2	35RV164	0.790528	0.563345	0.832774	0.530648	0.350537	0.565386	0.585675	0.630183	0.756105	0.831087	0.724627	0.265319	1.0042	0.98755	0.404867	0.0463701
2	35RV166	0.875361	0.629725	1.14879	0.715542	0.525813	0.758888	0.29515	0.608152	0.539174	0.979065	0.689723	0.291801	1.02989	0.767512	0.226308	0.0624767
2	35RV169	0.55584	0.388656	0.801992	0.382847	0.249636	0.496951	0.392188	0.400881	0.533812	0.603792	0.518037	0.247533	1.22156	0.732518	0.226917	0.0644462
2	35RV170	0.600429	0.651811	0.736264	0.885987	0.457882	0.733888	0.534363	0.64812	0.762894	0.949263	0.770141	0.310399	1.29269	1.04101	0.504933	0.0755142
2	35RV172	0.73091	0.320032	0.520279	0.180677	0.508159	0.355465	0.290833	0.445224	0.304838	0.482428	0.362796	0.476086	1.40301	0.714533	0.244343	0.0454332
2	35RV183	0.553552	0.449375	0.688758	0.627876	0.441056	0.585409	0.429035	0.427093	0.579773	0.59148	0.538454	0.269905	1.30598	0.715649	0.167851	0.0444116
2	35RV193	0.475112	0.448174	0.810634	0.536216	0.316459	0.505926	0.295296	0.494984	0.441105	0.62154	0.441506	0.147649	1.31128	0.763955	0.301769	0.0393078
2	35RV195	0.62012	0.26586	0.731006	0.258898	0.111527	0.412206	0.316963	0.234814	0.388108	0.451012	0.37164	0.186889	1.33839	0.682911	0.141189	0.0629878
2	35RV202	0.849654	0.641416	0.869226	0.765589	0.456351	0.75562	0.455138	0.746801	0.608574	1.05892	0.753859	0.324113	1.25334	0.710796	0.245362	0.111029
2	35RV208	0.317138	0.401379	0.580656	0.536169	0.45092	0.510123	0.38592	0.350152	0.514223	0.558848	0.490276	0.298624	1.43202	0.725702	0.345423	0.0467707
2	35RV215	0.425631	0.291773	0.266396	0.401978	0.40924	0.234197	0.245376	0.340585	0.316367	0.385477	0.322448	0.283941	1.29616	0.691359	0.218919	0.042974
2	35RV216	0.588228	0.224008	0.731434	0.323441	0.275764	0.480411	0.463778	0.405888	0.616308	0.567563	0.552009	0.259293	1.24105	0.694148	0.179515	0.0816083
2	35RV218	0.87574	0.515453	0.941491	0.619095	0.351247	0.663286	0.376433	0.379175	0.529221	0.597518	0.437464	0.398603	1.297	0.788535	0.274582	0.0563794
2	35RV222	0.612646	0.633353	0.858619	0.764234	0.555769	0.713491	0.485363	0.587606	0.580273	0.70059	0.605599	0.389029	1.24222	0.68391	0.113008	0.0760726
2	35RV225	0.413569	0.326996	0.422786	0.364975	0.271782	0.306279	0.237997	0.290359	0.260652	0.434971	0.30372	0.265904	1.35482	0.68871	0.201602	0.0653197
2	35RV229	0.608015	0.429134	0.848242	0.497902	0.399753	0.638384	0.250783	0.498079	0.43768	0.739655	0.545495	0.207109	1.22647	1.13084	0.549381	0.0314939
2	35RV232	0.68946	0.841047	0.656185	0.767128	0.565799	0.59084	0.567476	0.527097	0.681393	0.677769	0.634727	0.493601	1.24264	0.957079	0.85293	0.0664141
2	35RV238	0.663836	0.496793	0.786082	0.635287	0.485499	0.498077	0.241208	0.60461	0.496533	0.792154	0.575412	0.174256	1.30865	1.49797	0.856908	0.0585962
2	35RV244	0.572592	0.255463	0.749532	0.320406	0.260687	0.454582	0.407033	0.405399	0.517499	0.55778	0.507109	0.176585	1.30357	0.735009	1.18674	0.0771058
2	35RV252	0.391562	0.338418	0.551072	0.200573	0.293423	0.310519	0.372194	0.329162	0.400807	0.401741	0.366438	0.299536	1.23471	1.32735	0.731296	0.0444116
2	35RV257	0.399438	0.362319	0.467439	0.443243	0.322969	0.348401	0.247121	0.341035	0.336581	0.430027	0.321543	0.139167	1.24945	1.15284	0.617636	0.0604343
2	35RV258	0.670375	0.375214	0.702442	0.5637	0.257989	0.527752	0.380778	0.276486	0.607304	0.583661	0.518423	0.22525	1.20624	0.933991	0.461612	0.0630304
2	35RV260	0.391702	0.652623	0.412597	0.56556	0.587589	0.493092	0.516762	0.504614	0.686244	0.68716	0.587129	0.273593	1.36971	1.9523	0.957774	0.0474832
2	35RV262	0.842688	0.376406	0.540819	0.499406	0.304793	0.417379	0.51604	0.430815	0.771672	0.856158	0.613622	0.391729	1.09848	1.41237	0.760968	0.0645446
2	35RV275	1.59138	0.933658	1.34926	0.931855	1.14654	1.10468	1.22499	1.02641	1.13705	0.96425	1.06694	1.27864	1.00577	1.86789	1.48179	0.058751
2	35RV276	0.600624	0.605112	0.522482	0.696872	0.624421	0.559996	0.356631	0.544781	0.521722	0.670142	0.506557	0.542256	0.906571	1.34793	0.830298	0.0600891
2	35RV277	0.683057	0.239329	0.631117	0.267858	0.209401	0.329923	0.350687	0.119298	0.507669	0.369839	0.347863	0.125326	1.17072	0.761036	0.268899	0.048593
2	35RV297	0.507226	0.211018	0.859155	0.322054	0.249335	0.449804	0.316867	0.221257	0.572954	0.60046	0.508634	0.336622	1.28736	0.760276	0.316766	0.0818618
2	35RV305	0.460347	0.333711	0.579493	0.438765	0.378221	0.442299	0.298737	0.291506	0.469786	0.4669	0.425458	0.373514	1.32845	0.70808	0.201089	0.074042
2	35RV315	0.409242	0.40021	0.480722	0.430426	0.375668	0.432058	0.204025	0.279313	0.455183	0.588915	0.425791	0.245035	1.32916	0.955534	0.47175	0.0314037
2	35RV323	0.468172	0.32284	0.732805	0.357974	0.271405	0.470272	0.412709	0.353244	0.605521	0.60312	0.528637	0.316664	1.40073	0.750044	0.288281	0.0294219
2	35RV326	0.684021	0.336542	0.74356	0.41068	0.331456	0.469666	0.144261	0.328518	0.213603	0.536937	0.328729	0.225513	1.22605	0.702789	0.177715	0.0474832
2	35RV333	0.281305	0.418719	0.259398	0.453046	0.227274	0.32569	0.221709	0.173896	0.385868	0.462018	0.319355	0.338038	1.30468	0.761137	0.318174	0.0545317
2	35RV340	0.466692	0.621388	0.698063	0.876999	0.417779	0.755868	0.312959	0.375215	0.618512	0.749725	0.600547	0.365739	1.30368	0.721091	0.229819	0.0383421
2	35RV344	1.06739	1.23061	1.30441	1.18846	0.340005	1.22154	1.00369	0.916251	1.10059	1.14136	1.08543	0.945366	0.896988	0.961076	0.6025	0.042974
2	35RV350	0.44104	0.202593	0.481969	0.273347	0.698476	0.330046	0.468624	0.441198	0.607056	0.529042	0.523278	0.44191	0.914459	0.718028	0.225101	0.0496536
2	35RV356	0.398801	0.170634	0.444311	0.207604	0.598284	0.253506	0.170838	0.243872	0.359063	0.362199	0.305899	0.266261	1.04661	0.756173	0.215594	0.0588235
2	35RV361	0.743409	0.374894	0.788575	0.41029	0.719285	0.501873	0.499722	0.311445	0.689117	0.714396	0.618899	0.526076	0.996605	0.808693	0.29835	0.0588439
2	35RV362	0.607758	0.368571	0.936651	0.41657	0.516443	0.516351	0.607198	0.396025	0.790138	0.70724	0.64359	0.492066	0.864136	0.844428	0.435571	0.0521912
2	35RV363	0.205658	0.227367	0.223507	0.357483	0.496586	0.288393	0.210306	0.477935	0.28426	0.574722	0.315413	0.314247	0.976123	0.706017	0.173414	0.0699372
2	35RV366	0.407343	0.605654	0.580513	0.592486	0.54953	0.514635	0.357562	0.396596	0.432181	0.716867	0.475559	0.518706	1.34042	1.07101	0.585028	0.0283047
2	35RV368	0.545517	0.464827	0.619393	0.46262	0.477251	0.491845	0.382035	0.337073	0.470104	0.532344	0.437791	0.587986	1.29276	1.24712	0.671253	0.0414578
2	35RV371	0.406359	0.446548	0.411998	0.50679	0.592421	0.391566	0.613659	0.408438	0.684439	0.507298	0.524983	0.563509	1.50864	1.01773	0.588156	0.0482126
2	35RV375	0.435186	0.185714	0.578226	0.334659	0.196191	0.298136	0.310219	0.24934	0.37678	0.315787	0.313764	0.249257	1.07091	0.770951	0.408938	0.0648379
2	35RV391	0.57617	0.172576	0.556097	0.246318	0.276973	0.335726	0.237599	0.425327	0.356598	0.525679	0.406836	0.529622	1.09969	1.07635	0.600188	0.0674488
2	35RV393	0.627586	0.481744	0.598779	0.62012	0.620286	0.564981	0.412648	0.488782	0.597046	0.706815	0.565303	0.805977	1.17984	0.942231	0.561204	0.034493
2	35RV394	0.758454	0.494163	0.656367	0.491677	0.453217	0.456295	0.548892	0.463606	0.598204	0.575168	0.545984	0.464537	1.05518	1.1354	0.599632	0.0360844
2	35RV400	0.575293	0.501671	0.577528	0.565705	0.395791	0.551479	0.359152	0.407086	0.611765	0.662921	0.571018	0.433248	1.18778	0.820968	0.312581	0.0414578
2	35RV408	0.591138	0.6243	0.657126	0.837071	0.35837	0.632317	0.273679	0.461289	0.602612	0.861776	0.625751	0.260485	1.34414	0.714801	0.211079	0.051352
2	35RV410	0.574094	0.375417	0.664194	0.674798	0.540877	0.616034	0.398168	0.431078	0.382271	0.554655	0.431202	0.64913	1.10213	0.875628	0.452156	0.0358029
2	35RV425	0.730522	0.542356	0.909374	0.60511	0.361888	0.71483	0.343337	0.523148	0.57723	0.798368	0.628562	0.343793	0.934082	0.780162	0.291246	0.0831575
2	35RV432	0.520368	0.281004	0.645459	0.313718	0.345915	0.465772	0.393522	0.476744	0.523658	0.650949	0.53279	0.383769	1.07928	0.766079	0.309515	0.0266007
2	35RV434	0.585339	0.386517	0.746198	0.402204	0.326479	0.502438	0.337842	0.477985	0.558844	0.797848	0.612584	0.463102	1.22636	0.784491	0.23272	0.0252951
2	35RV437	0.600065	0.481501	0.838595	0.573963	0.277556	0.662841	0.385548	0.394185	0.575038	0.735587	0.584684	0.336929	1.33591	0.876825	0.396966	0.04
2	35RV438	0.497599	0.3525	0.457652	0.469582	0.218212	0.433539	0.289577	0.229004	0.28644	0.315884	0.270527	0.380879	1.34289	0.746587	0.224956	0.0488598
2	35RV439	0.725385	0.496889	0.844722	0.57583	0.379807	0.644826	0.476137	0.544671	0.661565	0.894353	0.707898	0.475926	1.13219	0.828186	0.299663	0.0525447
2	35RV454	0.662038	0.605921	0.694282	0.783628	0.471071	0.671186	0.302935	0.400007	0.410408	0.699664	0.468486	0.448788	1.35738	0.877758	0.462339	0.0424029
2	35RV458	1.14753	0.610715	1.2148	0.742603	0.520651	0.944349	0.441498	0.798804	0.876656	1.34165	1.02414	0.507045	0.778731	0.433173	0.38122	0.0284352
2	35RV466	0.603107	0.233687	0.568191	0.328246	0.226988	0.389061	0.273446	0.274008	0.429041	0.502394	0.391474	0.305916	0.587117	0.19636	0.156512	0.0482126
2	35RV467	0.640733	0.469713	0.854364	0.488117	0.34372	0.604246	0.341454	0.319471	0.61491	0.641372	0.54969	0.287519	0.36179	0.479153	0.453973	0.0482126
2	35RV471	0.687508	0.532168	0.937537	0.634528	0.537466	0.733836	0.544853	0.675854	0.623074	0.741897	0.660628	0.532633	0.394877	0.332426	0.326778	0.066221
2	35RV473	0.923946	0.491973	0.973041	0.489423	0.612508	0.593597	0.643107	0.459445	0.969745	0.823921	0.788294	0.614207	0.557095	0.541048	0.537917	0.0660258
2	35RV477	0.584127	0.271282	0.688303	0.388451	0.347458	0.427778	0.377507	0.33238	0.533711	0.501428	0.469115	0.355093	0.967704	0.189105	0.166037	0.0179014
2	35RV480	0.446997	0.404918	0.609944	0.528053	0.37153	0.541716	0.462693	0.487651	0.604815	0.752693	0.617193	0.368379	0.375778	0.216194	0.211246	0.0272691
2	35RV488	0.532426	0.37033	0.741578	0.477711	0.349162	0.540175	0.266695	0.390091	0.431319	0.683273	0.488096	0.248702	0.393621	0.293718	0.293651	0.0628074
2	35RV492	0.447537	0.489187	0.573505	0.447445	0.310504	0.498804	0.326436	0.423218	0.462348	0.594589	0.491676	0.29084	0.413287	0.286183	0.270587	0.0905043
2	35RV493	0.858329	0.621625	0.937151	0.684588	0.494006	0.687612	0.429678	0.623137	0.734912	1.06748	0.788249	0.318962	0.472655	0.399703	0.374905	0.0404466
2	35RV494	0.330831	0.379792	0.393402	0.409114	0.242144	0.352086	0.294953	0.273335	0.4959	0.48129	0.4152	0.314519	0.729907	0.470598	0.439813	0.0818618
2	35RV495	0.605128	0.296754	0.535611	0.427296	0.263809	0.364175	0.445324	0.221694	0.51248	0.48246	0.378003	0.359132	1.21165	0.546752	0.513407	0.0652156
2	35RV497	0.501844	0.371892	0.598572	0.432013	0.382681	0.474698	0.383146	0.398127	0.501929	0.495245	0.461573	0.362462	0.60926	0.629245	0.578744	0.0538341
2	35RV500	0.420099	0.576174	0.299021	0.632111	0.580468	0.483742	0.707953	0.533039	0.598867	0.556541	0.524077	0.437641	0.9673	0.791845	0.57682	0.090076
2	35RV503	0.537249	0.474158	0.347376	0.623474	0.389253	0.445628	0.191155	0.246612	0.209281	0.372738	0.216434	0.457908	0.852176	0.837943	0.774412	0.0886922
2	35RV506	0.673885	0.314149	0.473399	0.434677	0.31236	0.348647	0.351552	0.26621	0.532479	0.418521	0.405389	0.324271	0.911926	0.642748	0.615477	0.078811
2	35RV508	0.893053	0.342521	1.03295	0.48442	0.260993	0.61396	0.855076	0.784093	0.918431	1.06856	0.919191	0.478049	1.36222	0.665831	0.703705	0.0778432
2	35RV523	0.432915	0.425568	0.730923	0.483324	0.441824	0.49402	0.419719	0.392124	0.658313	0.627393	0.536194	0.349877	0.594154	0.689124	0.652789	0.0698496
2	35RV538	0.684166	0.599169	0.885171	0.784309	0.400035	0.799766	0.315935	0.513329	0.457621	0.86017	0.617153	0.444073	0.523011	0.762768	0.734947	0.051352
2	35RV539	0.215727	0.233898	0.252225	0.223098	0.107787	0.192927	0.320295	0.183317	0.362168	0.361289	0.311328	0.216668	0.225024	0.313212	0.302958	0.0933018
2	35RV556	0.755569	0.331046	0.784035	0.491769	0.294342	0.562599	0.510205	0.486832	0.780738	0.853846	0.734355	0.34911	0.374387	0.538992	0.522256	0.105271
2	35RV558	0.565422	0.487734	0.783011	0.305527	0.330816	0.559381	0.460205	0.397454	0.708735	0.678721	0.637408	0.189524	0.383965	0.293228	0.283897	0.0669735
2	35RV559	0.481975	0.239562	0.690326	0.309783	0.187918	0.487989	0.328287	0.417602	0.458466	0.63628	0.520323	0.283452	0.311794	0.2422	0.234095	0.039771
2	35RV561	0.815078	0.580711	1.07634	0.640049	0.562562	0.836321	0.610141	0.769937	0.85306	1.22864	0.960169	0.634665	0.548723	0.736665	0.709273	0.0444116
2	35RV567	0.59921	0.255323	0.81554	0.33305	0.258829	0.52194	0.432215	0.311486	0.600975	0.695974	0.574382	0.593374	0.51795	0.673437	0.664291	0.0496536
2	35RV570	0.561501	0.36433	0.582812	0.381169	0.380957	0.415526	0.235753	0.495063	0.388866	0.821097	0.525316	0.366503	0.527838	0.642716	0.620381	0.0883883
2	35RV572	0.72231	0.217102	0.56846	0.301318	0.375709	0.344005	0.425581	0.783416	0.513988	0.929556	0.660584	0.454558	0.333628	0.757869	0.732097	0.0940445
2	35RV579	0.562584	0.163696	0.529701	0.159844	0.0917775	0.298178	0.432598	0.239117	0.544262	0.37751	0.406701	0.173506	0.530473	0.871976	0.796718	0.0294219
Pooled	35RV008	0.517159	0.431216	0.602414	0.554983	0.439874	0.530634	0.226678	0.461188	0.410694	0.591375	0.444287	0.41441	0.763016	0.793592	0.438093	29.5833
Pooled	35RV011	0.969794	0.542853	0.932344	0.499387	0.44862	0.566998	0.494698	0.435784	0.700219	0.716162	0.568406	0.548015	0.788068	0.689323	0.446441	31.5833
Pooled	35RV014	1.01168	0.717222	0.954529	0.847102	0.670425	0.864846	0.549887	0.813903	0.637211	1.08925	0.945169	0.506454	0.835483	0.834143	0.453993	29.9167
Pooled	35RV018	0.445786	0.468109	0.510185	0.435344	0.292109	0.38671	0.402432	0.432704	0.575877	0.519445	0.354367	0.401436	0.729008	0.471338	0.181226	31.0833
Pooled	35RV020	0.861754	0.448126	1.0018	0.503978	0.303572	0.636843	0.493398	0.275121	0.797727	0.526931	0.483781	0.356144	0.768368	0.486628	0.214623	32.4167
Pooled	35RV024	0.736127	0.341474	0.680507	0.341221	0.298539	0.347469	0.571909	0.327591	0.730194	0.454282	0.426337	0.278201	0.811071	0.724848	0.352509	32.6667
Pooled	35RV036	0.468857	0.469364	0.50267	0.498345	0.437783	0.46961	0.439782	0.737261	0.580732	0.745864	0.667583	0.329392	0.721513	0.689557	0.393079	30.9167
Pooled	35RV046	0.952741	0.452738	0.850238	0.582474	0.400015	0.679082	0.571378	0.611791	0.752269	0.987827	0.747604	0.299601	0.705252	0.889741	0.355698	28.4167
Pooled	35RV052	0.745029	0.359292	0.616091	0.320928	0.288778	0.349912	0.271503	0.412809	0.474265	0.581865	0.465163	0.380845	0.658342	0.48544	0.261911	32.6667
Pooled	35RV053	0.657576	0.301545	0.702497	0.384866	0.325487	0.380507	0.395902	0.245355	0.623121	0.480472	0.41522	0.290889	0.678203	0.488888	0.175494	31.6667
Pooled	35RV054	0.563179	0.451602	0.681354	0.605259	0.37117	0.489373	0.50226	0.386051	0.713142	0.530766	0.423292	0.418449	0.755766	0.676733	0.407225	32.3333
Pooled	35RV055	0.468731	0.401527	0.39075	0.393678	0.283385	0.31727	0.333233	0.365938	0.441208	0.541438	0.356732	0.331146	0.800243	0.546387	0.315324	29.5833
Pooled	35RV060	0.569151	0.435308	0.563044	0.385047	0.346589	0.459113	0.469738	0.486412	0.661157	0.652238	0.523916	0.253727	0.722308	0.60921	0.225417	41.0833
Pooled	35RV062	0.859533	0.582001	0.829695	0.705863	0.481947	0.627915	0.617689	0.410433	0.910756	0.680921	0.638436	0.500113	0.711588	1.07865	0.540128	31.4167
Pooled	35RV064	0.492798	0.384493	0.667019	0.509941	0.386237	0.505238	0.356202	0.301812	0.516259	0.490737	0.415671	0.22038	0.669332	0.68991	0.237968	30
Pooled	35RV069	0.556295	0.560947	0.472444	0.60976	0.381272	0.470612	0.404176	0.356237	0.585891	0.507132	0.420584	0.275533	0.548233	0.499668	0.136757	32.6667
Pooled	35RV070	0.488558	0.504059	0.451406	0.558645	0.300951	0.400442	0.309019	0.363602	0.371471	0.487884	0.296006	0.401346	0.699506	0.584716	0.290299	28
Pooled	35RV071	0.566724	0.524885	0.572344	0.589963	0.491474	0.521886	0.419375	0.285331	0.567462	0.320226	0.301833	0.371443	0.634696	0.82904	0.278317	26.9167
Pooled	35RV073	0.558273	0.671635	0.540593	0.713179	0.469294	0.617535	0.322094	0.513645	0.509402	0.661223	0.54499	0.363187	0.762457	0.786332	0.441008	30.4167
Pooled	35RV092	0.535913	0.488034	0.549649	0.481349	0.416108	0.481204	0.291762	0.336874	0.425652	0.533334	0.360223	0.277343	0.836554	0.683211	0.297917	26.9167
Pooled	35RV093	0.745112	0.42543	0.684891	0.522951	0.498295	0.549104	0.453417	0.508041	0.562809	0.689956	0.492086	0.33625	0.524793	0.970901	0.486818	30.0833
Pooled	35RV094	0.510746	0.418389	0.38441	0.391382	0.352531	0.292229	0.320412	0.376691	0.498988	0.516103	0.387546	0.238485	0.749402	0.851968	0.421672	32
Pooled	35RV095	0.310927	0.404287	0.381423	0.489663	0.39933	0.384309	0.33825	0.502204	0.505326	0.610043	0.477703	0.300797	0.687163	0.989491	0.54319	29.3333
Pooled	35RV099	0.675262	0.338085	0.691777	0.531885	0.271275	0.52621	0.49094	0.580214	0.672528	0.819576	0.63441	0.230501	0.67699	0.795158	0.396683	32.9167
Pooled	35RV101	0.512845	0.721723	0.583433	0.671818	0.465664	0.608381	0.345236	0.336746	0.497871	0.53848	0.343452	0.458806	0.775702	1.05515	0.558745	28.4167
Pooled	35RV108	0.61389	0.478541	0.500945	0.535527	0.34235	0.479219	0.351217	0.422488	0.463629	0.509695	0.371598	0.310997	0.653502	0.770201	0.325763	32
Pooled	35RV112	0.493607	0.25977	0.55679	0.175959	0.267994	0.220321	0.535271	0.333807	0.621566	0.289204	0.248743	0.402257	0.741337	1.02792	0.563785	31.75
Pooled	35RV114	0.53617	0.374257	0.567549	0.416032	0.265037	0.381937	0.438261	0.282734	0.663564	0.600938	0.453672	0.235301	0.77349	0.736641	0.380014	32.9167
Pooled	35RV118	0.423302	0.411976	0.390265	0.40096	0.32585	0.369693	0.267502	0.374955	0.376146	0.443973	0.348752	0.466561	0.666352	0.792788	0.470093	30.4167
Pooled	35RV137	0.838137	0.453623	0.668636	0.559141	0.304864	0.528996	0.619536	0.282887	0.760636	0.501644	0.474405	0.293956	0.727322	0.575607	0.166204	31.3333
Pooled	35RV144	0.644489	0.463437	0.62085	0.568011	0.36622	0.489039	0.33009	0.34829	0.532915	0.517582	0.40827	0.229222	0.815401	0.724739	0.381987	30.9167
Pooled	35RV147	0.675304	0.652139	0.759245	0.692954	0.462894	0.572331	0.601255	0.382391	0.888684	0.503943	0.445045	0.412051	0.532955	0.90676	0.395607	30.4167
Pooled	35RV148	0.63387	0.238924	0.505069	0.282736	0.26057	0.274328	0.301715	0.289812	0.457656	0.39644	0.243129	0.294273	0.580353	0.542006	0.291478	30.0833
Pooled	35RV150	0.322732	0.412325	0.410378	0.497362	0.303948	0.369311	0.489589	0.338032	0.583172	0.371554	0.340523	0.268336	0.763485	0.475007	0.244094	29
Pooled	35RV159	0.414643	0.405735	0.548199	0.469854	0.255936	0.435286	0.464412	0.439729	0.595396	0.549645	0.421974	0.353373	0.621756	0.641872	0.256904	33.5833
Pooled	35RV164	0.587373	0.471289	0.673526	0.511064	0.353046	0.490081	0.558325	0.573632	0.714607	0.718855	0.583	0.239886	0.601141	0.752782	0.266548	31
Pooled	35RV166	0.708798	0.75241	0.853045	0.757213	0.585745	0.723178	0.376672	0.589467	0.587419	0.891195	0.630856	0.295474	0.555241	0.849921	0.209917	29.6667
Pooled	35RV169	0.585165	0.28657	0.571938	0.294061	0.231141	0.348969	0.414319	0.349014	0.57964	0.505797	0.442382	0.364442	0.672336	0.785224	0.299975	32.4167
Pooled	35RV170	0.581799	0.421016	0.564116	0.583516	0.316157	0.478149	0.449976	0.442282	0.627336	0.633771	0.513438	0.248599	0.709321	0.72677	0.29691	30.6667
Pooled	35RV172	0.688652	0.337341	0.671036	0.262907	0.380066	0.432156	0.460278	0.367919	0.557925	0.526958	0.44574	0.358994	0.806672	0.542236	0.19963	27.25
Pooled	35RV183	0.465377	0.37917	0.542837	0.540723	0.375811	0.469684	0.512831	0.500938	0.653863	0.652902	0.490283	0.243702	0.808086	0.668304	0.162544	31
Pooled	35RV193	0.470057	0.317306	0.677432	0.394491	0.238131	0.383691	0.434608	0.425306	0.551675	0.550744	0.378145	0.17783	0.796176	0.595507	0.211576	27.1667
Pooled	35RV195	0.430739	0.289874	0.433948	0.323696	0.226049	0.321284	0.465055	0.306536	0.586641	0.40652	0.298364	0.364311	0.840441	0.656278	0.307548	28.6667
Pooled	35RV202	0.636188	0.514987	0.683434	0.684897	0.396069	0.597362	0.434435	0.572902	0.603119	0.772163	0.57943	0.359209	0.673123	0.714068	0.260829	29
Pooled	35RV208	0.472788	0.40295	0.521561	0.487393	0.395467	0.461683	0.45089	0.384087	0.611088	0.6054	0.514834	0.38329	0.863544	0.580787	0.327623	30.9167
Pooled	35RV215	0.50214	0.421899	0.365306	0.521778	0.563329	0.393408	0.271544	0.535833	0.311553	0.566487	0.463245	0.472966	0.774658	0.632674	0.360992	29.9167
Pooled	35RV216	0.447789	0.321166	0.556087	0.470656	0.349027	0.458741	0.418645	0.436901	0.61772	0.570323	0.474468	0.235658	0.717571	0.549035	0.178047	27.25
Pooled	35RV218	0.553968	0.428	0.663074	0.492869	0.347458	0.481794	0.307443	0.427266	0.419079	0.610611	0.41532	0.508083	0.717257	0.684416	0.357994	28.1667
Pooled	35RV222	0.591302	0.535149	0.596821	0.576152	0.441792	0.481523	0.411629	0.435814	0.506337	0.497621	0.39266	0.323044	0.72232	0.558065	0.145728	28.25
Pooled	35RV225	0.4618	0.240791	0.400262	0.278768	0.17728	0.239711	0.291033	0.340908	0.376073	0.450591	0.35564	0.300919	0.79639	0.642792	0.229889	30.0833
Pooled	35RV229	0.455117	0.439238	0.602933	0.485895	0.372555	0.513427	0.216319	0.409935	0.392462	0.519732	0.380638	0.241175	0.690448	0.738656	0.367434	27
Pooled	35RV232	0.768071	0.652152	0.634633	0.658904	0.465703	0.507698	0.600015	0.567347	0.710948	0.745492	0.672338	0.383566	0.685269	0.733319	0.525541	27.0833
Pooled	35RV238	0.821846	0.384116	0.827086	0.527162	0.378283	0.505602	0.366301	0.496907	0.624293	0.697314	0.573645	0.249669	0.733873	1.13581	0.559518	31.5
Pooled	35RV244	0.624213	0.270193	0.772959	0.3229	0.255076	0.465651	0.436994	0.37439	0.601363	0.606569	0.541749	0.128851	0.738832	0.452604	0.63873	28.8333
Pooled	35RV252	0.584044	0.371509	0.646	0.284048	0.288143	0.374857	0.408088	0.302366	0.539616	0.471124	0.421217	0.244767	0.672113	0.837023	0.43249	29.9167
Pooled	35RV257	0.428949	0.37504	0.477795	0.42351	0.3134	0.375065	0.393027	0.367267	0.49507	0.426884	0.382709	0.245966	0.754782	0.763892	0.468246	28.5833
Pooled	35RV258	0.760278	0.455392	0.618247	0.553076	0.291456	0.52065	0.335892	0.289257	0.592513	0.574365	0.481481	0.195204	0.646366	1.32495	0.307794	30.4167
Pooled	35RV260	0.462368	0.53171	0.451096	0.547058	0.462941	0.427656	0.510711	0.380814	0.696212	0.567814	0.484743	0.26062	0.790404	1.16395	0.565259	33.1667
Pooled	35RV262	0.851012	0.402696	0.685884	0.487884	0.34496	0.492066	0.470902	0.407535	0.724332	0.773197	0.606921	0.322237	0.646365	0.981052	0.494496	31.0833
Pooled	35RV275	1.12788	0.591634	1.02495	0.673283	0.702731	0.780636	0.754166	0.65085	0.813532	0.721996	0.730834	0.682729	0.590546	1.08339	0.797093	30.1667
Pooled	35RV276	0.710097	0.5932	0.709453	0.590352	0.54717	0.57539	0.555315	0.611372	0.6567	0.758233	0.644873	0.537728	0.523189	0.818611	0.613552	30.5833
Pooled	35RV277	0.530767	0.345932	0.489373	0.283327	0.231111	0.28261	0.406738	0.140942	0.485498	0.327033	0.315322	0.270652	0.720082	0.636427	0.300806	30.4167
Pooled	35RV297	0.505083	0.434522	0.724243	0.586132	0.457131	0.572885	0.444217	0.362001	0.74514	0.70308	0.562264	0.4684	0.758369	0.985897	0.341027	31.3333
Pooled	35RV305	0.517213	0.326065	0.504139	0.472027	0.389961	0.410147	0.481513	0.380449	0.688072	0.532537	0.441736	0.337076	0.811226	0.540805	0.168566	30.9167
Pooled	35RV315	0.404847	0.296383	0.449422	0.333977	0.274522	0.291852	0.529093	0.2583	0.73365	0.485074	0.440695	0.252613	0.746972	0.69823	0.338777	31.6667
Pooled	35RV323	0.454066	0.2503	0.663377	0.374127	0.203984	0.322978	0.549964	0.31212	0.723928	0.510294	0.464761	0.378722	0.924965	0.642836	0.361853	30.8333
Pooled	35RV326	0.558573	0.376608	0.55239	0.448066	0.375952	0.384415	0.411565	0.288949	0.548505	0.460386	0.313356	0.247486	0.670582	0.729074	0.191709	32.3333
Pooled	35RV333	0.476543	0.386007	0.46298	0.432621	0.252918	0.422529	0.318803	0.256515	0.428903	0.472342	0.375803	0.323005	0.844714	0.603974	0.317986	34.3333
Pooled	35RV340	0.41833	0.499494	0.576666	0.69421	0.383438	0.598486	0.414702	0.366682	0.72392	0.63447	0.50116	0.364972	0.715569	0.632031	0.223674	33.5
Pooled	35RV344	0.808919	0.759991	0.817022	0.86402	0.312668	0.805029	0.814456	0.70725	1.00319	0.8685	0.778496	0.736988	0.561765	0.659871	0.493717	30.0833
Pooled	35RV350	0.461636	0.213535	0.449295	0.315898	0.470812	0.306316	0.477297	0.343893	0.641118	0.452303	0.402946	0.311635	0.573988	0.567322	0.161996	31.25
Pooled	35RV356	0.444711	0.269474	0.453628	0.521124	0.48688	0.440635	0.266881	0.313894	0.430672	0.458569	0.338305	0.274933	0.593037	0.643115	0.208597	30
Pooled	35RV361	0.587207	0.399117	0.686242	0.467204	0.489551	0.473301	0.624278	0.296783	0.774754	0.559614	0.517106	0.398909	0.556134	0.572123	0.252394	31.25
Pooled	35RV362	0.661358	0.400127	0.764242	0.477267	0.44628	0.487413	0.529047	0.320881	0.622476	0.532143	0.475366	0.442222	0.527223	0.618093	0.376065	30.75
Pooled	35RV363	0.426427	0.296482	0.27179	0.380284	0.429443	0.33083	0.538627	0.474739	0.579624	0.562926	0.42671	0.404556	0.595214	0.638353	0.257351	30.75
Pooled	35RV366	0.450848	0.45426	0.631292	0.613246	0.409966	0.540302	0.503894	0.379806	0.703415	0.665291	0.517579	0.423081	0.749831	0.731758	0.388735	30.9167
Pooled	35RV368	0.5191	0.364641	0.485374	0.511938	0.344798	0.423204	0.484831	0.334931	0.58972	0.520658	0.405673	0.438247	0.743644	0.774114	0.445252	32.5
Pooled	35RV371	0.537556	0.32453	0.479028	0.393497	0.412735	0.350678	0.51635	0.364543	0.647663	0.495806	0.449395	0.375279	0.841083	0.744626	0.342296	31.8333
Pooled	35RV375	0.349151	0.276326	0.466906	0.32384	0.232676	0.303517	0.440251	0.286452	0.553758	0.382592	0.366149	0.277275	0.610722	0.782	0.315703	31.5
Pooled	35RV391	0.467267	0.217266	0.417359	0.317827	0.257987	0.329525	0.381578	0.308355	0.506584	0.448774	0.344763	0.393197	0.628	0.875274	0.402698	30.1667
Pooled	35RV393	0.603169	0.400481	0.531099	0.558395	0.484917	0.479794	0.639934	0.370025	0.850117	0.567751	0.480138	0.560693	0.739921	0.633964	0.413681	32.9167
Pooled	35RV394	0.615275	0.543335	0.463804	0.597211	0.484557	0.478756	0.457305	0.445403	0.559018	0.547634	0.457957	0.369982	0.62223	0.869311	0.416343	38.0833
Pooled	35RV400	0.553485	0.416241	0.496874	0.566039	0.336654	0.466385	0.404569	0.388922	0.595525	0.591686	0.484661	0.380623	0.653058	0.670073	0.269152	31.9167
Pooled	35RV408	0.410545	0.581098	0.472591	0.718459	0.393083	0.549551	0.398477	0.427785	0.62122	0.660774	0.535833	0.404712	0.749116	0.640464	0.316181	32.25
Pooled	35RV410	0.511083	0.353618	0.538265	0.541935	0.391173	0.450531	0.51792	0.365195	0.621808	0.469842	0.359476	0.414781	0.639191	0.626914	0.284981	31.75
Pooled	35RV425	0.64028	0.386907	0.78422	0.402695	0.335495	0.514941	0.682979	0.410706	0.896462	0.674021	0.610115	0.300274	0.567596	0.599756	0.254634	29.6667
Pooled	35RV432	0.487838	0.269989	0.496869	0.355412	0.303268	0.392148	0.487782	0.335629	0.616033	0.502588	0.401701	0.385901	0.701272	0.654861	0.273059	31.1667
Pooled	35RV434	0.587611	0.418554	0.609249	0.483326	0.381841	0.503239	0.377748	0.372701	0.54811	0.585441	0.457212	0.516162	0.698791	0.691911	0.310137	32.3333
Pooled	35RV437	0.575752	0.42206	0.662675	0.539442	0.318762	0.554724	0.41314	0.34259	0.608745	0.594497	0.451676	0.337475	0.841418	0.697214	0.36128	31
Pooled	35RV438	0.532536	0.346926	0.455496	0.488573	0.2947	0.415483	0.53264	0.251828	0.599298	0.417461	0.308654	0.438816	0.789087	0.499675	0.257829	30.0833
Pooled	35RV439	0.542781	0.481137	0.620125	0.652173	0.380398	0.588175	0.570187	0.383173	0.80619	0.632487	0.501116	0.346205	0.636675	0.743097	0.225411	35.6667
Pooled	35RV454	0.58046	0.537499	0.637092	0.628311	0.386684	0.524143	0.554862	0.30764	0.721239	0.535847	0.433507	0.441498	0.839712	0.552709	0.374793	26.1667
Pooled	35RV458	0.847485	0.474782	0.855506	0.556894	0.415096	0.639632	0.6	0.503715	0.8937	0.886029	0.706383	0.380966	0.539596	0.30256	0.315989	29.25
Pooled	35RV466	0.516163	0.306223	0.491224	0.421779	0.364072	0.408444	0.414642	0.295988	0.615464	0.446365	0.36022	0.286741	0.413528	0.430346	0.178373	30.6667
Pooled	35RV467	0.643338	0.388582	0.613624	0.467005	0.317755	0.485731	0.415631	0.268739	0.649875	0.481599	0.38376	0.261258	0.258843	0.551337	0.314497	30.3333
Pooled	35RV471	0.601546	0.525181	0.689652	0.610092	0.447922	0.61384	0.570073	0.541171	0.645414	0.629758	0.497822	0.399182	0.363687	0.494563	0.297619	30.3333
Pooled	35RV473	0.692836	0.482421	0.647515	0.502822	0.527834	0.498114	0.649222	0.352718	0.893294	0.578617	0.539048	0.413584	0.383393	0.547402	0.34862	33.5
Pooled	35RV477	0.550621	0.311158	0.486577	0.361287	0.335835	0.348506	0.495531	0.339339	0.575063	0.469643	0.401847	0.546559	0.551942	0.505214	0.333689	33.4167
Pooled	35RV480	0.513436	0.377263	0.619053	0.420478	0.320486	0.470921	0.692265	0.39246	0.832139	0.617594	0.548106	0.374899	0.261433	0.396035	0.250964	33
Pooled	35RV488	0.584001	0.257296	0.603633	0.348832	0.26886	0.374099	0.389559	0.335053	0.549112	0.538127	0.373807	0.285572	0.309279	0.343943	0.268057	31.4167
Pooled	35RV492	0.431125	0.483663	0.468566	0.456202	0.295396	0.450239	0.431908	0.318457	0.538836	0.485971	0.339498	0.279989	0.288525	0.256771	0.248032	29.75
Pooled	35RV493	0.872953	0.470901	0.647433	0.598972	0.376543	0.548496	0.589008	0.47798	0.739176	0.743477	0.575593	0.343211	0.335809	0.431322	0.337278	33.0833
Pooled	35RV494	0.445163	0.313556	0.321089	0.37427	0.198804	0.299414	0.490878	0.237465	0.751064	0.384262	0.368138	0.244822	0.454763	0.372995	0.291783	31.3333
Pooled	35RV495	0.641144	0.375362	0.503812	0.41508	0.31977	0.365947	0.638035	0.209713	0.745971	0.462777	0.376225	0.272408	0.759494	0.442147	0.340499	32.1667
Pooled	35RV497	0.454092	0.429241	0.566343	0.38458	0.382889	0.436514	0.610246	0.412334	0.699294	0.487487	0.488729	0.465375	0.434396	0.639254	0.532255	31.75
Pooled	35RV500	0.538515	0.465675	0.375402	0.509591	0.418554	0.424872	0.692596	0.451222	0.682581	0.465821	0.448884	0.451959	0.710978	0.975948	0.480421	30.75
Pooled	35RV503	0.555387	0.358668	0.413438	0.516166	0.368203	0.403026	0.400161	0.337006	0.450295	0.454177	0.259408	0.32351	0.515506	0.604766	0.474222	32.5
Pooled	35RV506	0.775121	0.317623	0.461794	0.433889	0.298342	0.377365	0.347195	0.386174	0.546164	0.509351	0.407211	0.238769	0.503507	0.723617	0.374558	33.0833
Pooled	35RV508	0.659472	0.4557	0.731464	0.579491	0.383014	0.569006	0.654805	0.612415	0.769723	0.780633	0.650498	0.40981	0.766962	0.568869	0.468627	29.5833
Pooled	35RV523	0.516059	0.368268	0.657913	0.472103	0.325626	0.444639	0.528882	0.444515	0.763482	0.697489	0.60649	0.393173	0.353438	0.62605	0.478832	27.4167
Pooled	35RV538	0.721891	0.445824	0.704005	0.578155	0.353564	0.601763	0.329793	0.532969	0.433869	0.78437	0.571585	0.297263	0.365164	0.745535	0.439499	30.75
Pooled	35RV539	0.405581	0.343715	0.432518	0.322193	0.243274	0.292596	0.533175	0.250974	0.661532	0.434174	0.363443	0.249824	0.326535	0.876869	0.288877	30.8333
Pooled	35RV556	0.703759	0.478273	0.745485	0.574979	0.380331	0.598094	0.53408	0.373422	0.722469	0.604896	0.550665	0.436308	0.306641	0.578735	0.45323	27.5833
Pooled	35RV558	0.479735	0.316906	0.628678	0.225257	0.265516	0.407241	0.42271	0.324193	0.641085	0.524528	0.486583	0.405322	0.276046	0.510558	0.331205	28.9167
Pooled	35RV559	0.396775	0.373587	0.548238	0.438226	0.370368	0.474518	0.354182	0.424056	0.533275	0.614213	0.51438	0.304305	0.227732	0.352485	0.237082	32.4167
Pooled	35RV561	0.76101	0.497739	0.842741	0.564217	0.489061	0.658748	0.528531	0.587124	0.751247	0.938901	0.74094	0.474374	0.361132	0.781637	0.470048	30.4167
Pooled	35RV567	0.547784	0.315253	0.609322	0.427214	0.231843	0.437609	0.331635	0.278551	0.486173	0.560024	0.44399	0.472063	0.330371	0.471397	0.427128	29.9167
Pooled	35RV570	0.644691	0.303737	0.595756	0.351846	0.367354	0.333316	0.443767	0.533321	0.508067	0.723751	0.551651	0.464235	0.384595	0.624616	0.543675	31.6667
Pooled	35RV572	0.700006	0.573317	0.751556	0.633659	0.540163	0.63537	0.736045	0.818175	0.834736	1.05916	0.875036	0.576742	0.256503	0.998648	0.642471	32.8182
Pooled	35RV579	0.688425	0.477618	0.637529	0.507458	0.438759	0.524836	0.410455	0.488975	0.518568	0.592704	0.544372	0.345964	0.380332	0.685362	0.615053	30.25
